# Supplementary material for: Lysine myristoylation mediates long-term potentiation via membrane enrichment of synaptic plasticity effectors
Source: EMBO J. 2025 Jun 17;44(15):4196–221. doi: 10.1038/s44318-025-00484-3 (PMC12316903; doi:10.1038/s44318-025-00484-3)
Supplement: Supplementary file 3 — Dataset EV1 [file 44318_2025_484_MOESM3_ESM.xlsx]

## Sheet: Legend
cLTP-responsive proteins_whole cell lysates 2 hour post glycine stimulation
		Increased cLTP responsive expression [cLTP/APV]
		Decreased cLTP responsive expression [cLTP/APV]
		Statistically significant (cLTP / APV ttest p < 0.05)

## Sheet: cLTP-2h proteomics
	cLTP-responsive proteins_whole cell lysates 2 hour post glycine stimulation
	cLTP_Veh Log2 FC	cLTP_Veh ttest	cLTP_IMP Log2 FC	cLTP_IMP ttest	cLTP_KLH Log2 FC	cLTP_KLH ttest	Accession	Gene	Protein names	Trans-membrane Domain	Uniprot Lipidation Annotation
	2.63515	0.000296426	0.202746	0.00240038	0.385016	0.0271973	Q9D6Y9	Gbe1	1,4-alpha-glucan-branching enzyme
	1.36991	0.000416129	0.634411	0.000901737	0.100208	0.759898	Q8R4R6	Nup35	Nucleoporin NUP35
	0.801196	0.00185989	-0.390172	0.204443	-0.10444	0.539869	F8VPK0	Skic3	Superkiller complex protein 3
	0.798399	0.00564213	0.157415	0.534965	0.0228657	0.63498	Q8K2H2	Otud6b	Deubiquitinase OTUD6B
	0.78093	0.00106524	-0.0910539	0.538087	-0.0693786	0.59093	Q8VD33	Sgtb	Small glutamine-rich tetratricopeptide repeat-containing protein beta
	0.722592	0.0695952	0.601559	8.3955e-06	-0.0653118	0.45225	P69566	Ranbp9	Ran-binding protein 9
	0.647259	0.106486	-0.20433	0.471681	0.774899	0.0137182	P03899	mt-Nd3	NADH-ubiquinone oxidoreductase chain 3	Yes
	0.622431	0.0125618	-0.204674	0.0958768	-0.067682	0.519109	Q8BGR6	Arl15	ADP-ribosylation factor-like protein 15
	0.604524	0.0185418	0.248385	0.19079	-0.22034	0.296519	Q91YR7	Prpf6	Pre-mRNA-processing factor 6
	0.576126	0.0229383	0.117691	0.474701	0.287647	0.306904	Q60803	Traf3	TNF receptor-associated factor 3
	0.574126	0.00274084	0.17738	0.412937	-0.0648685	0.633284	P11881	Itpr1	Inositol 1,4,5-trisphosphate-gated calcium channel ITPR1	Yes	S-palmitoyl cysteine
	0.572682	0.0164215	-0.1813	0.554976	0.202622	0.225874	Q8BWQ6	Vps35l	VPS35 endosomal protein-sorting factor-like	Yes
	0.537889	0.00014306	-0.484212	0.0493482	-0.58237	0.0968	Q8VHQ9	Acot11	Acyl-coenzyme A thioesterase 11
	0.52626	0.0477647	-0.119774	0.106874	-0.155313	0.0128467	Q80UU9	Pgrmc2	Membrane-associated progesterone receptor component 2	Yes
	0.495925	0.00378348	-0.0718605	0.456479	-0.15326	0.684634	Q8R3B1	Plcd1	1-phosphatidylinositol 4,5-bisphosphate phosphodiesterase delta-1
	0.485537	0.0271574	0.36646	0.0206725	0.189916	0.234359	Q80XU3	Nucks1	Nuclear ubiquitous casein and cyclin-dependent kinase substrate 1
	0.454273	0.0236327	0.16817	0.231592	0.393816	0.0443847	Q9JLC8	Sacs	Sacsin
	0.439874	0.0132127	0.0613333	0.529237	0.3589	0.000564213	Q9Z1J3	Nfs1	Cysteine desulfurase
	0.437381	0.0254708	0.183528	0.458267	0.0768395	0.287686	P36993	Ppm1b	Protein phosphatase 1B		N-myristoyl glycine
	0.435718	0.00119179	-0.0931061	0.391051	-1.01682	0.00148563	O70309	Itgb5	Integrin beta-5	Yes
	0.434359	0.0142402	0.251577	0.0425938	-0.151951	0.253177	P70399	Tp53bp1	TP53-binding protein 1
	0.429315	0.00293952	-0.0013013	0.990708	-0.167184	0.0626991	Q9ERG2	Strn3	Striatin-3
	0.425065	0.0213724	0.1303	0.280799	0.485945	0.0316513	Q9Z0L0	Tpbg	Trophoblast glycoprotein	Yes
	0.419018	0.0272145	0.131868	0.251738	0.145171	0.0340427	Q8BL97	Srsf7	Serine/arginine-rich splicing factor 7
	0.409519	0.136736	0.164056	0.0973041	0.580062	0.00789069	Q61733	Mrps31	Small ribosomal subunit protein mS31
	0.377623	0.00380306	-0.000869329	0.993634	0.241044	0.052401	Q8C4X2	Csnk1g3	Casein kinase I isoform gamma-3
	0.375077	0.00938869	0.0574303	0.785446	0.242054	0.135387	O35083	Agpat1	1-acyl-sn-glycerol-3-phosphate acyltransferase alpha	Yes
	0.370809	0.0115326	0.0839596	0.576469	-0.141631	0.447899	Q9R0U0	Srsf10	Serine/arginine-rich splicing factor 10
	0.364882	0.636016	-0.331486	0.168921	0.171018	0.029352	P52480	Pkm	Pyruvate kinase PKM
	0.364822	0.0147839	-0.00624754	0.975724	0.557343	0.0498901	Q80X85	Mrps7	Small ribosomal subunit protein uS7m
	0.35988	0.00190194	0.276906	0.0202665	-0.0383971	0.827876	Q9CQV7	Dnajc19	Mitochondrial import inner membrane translocase subunit TIM14	Yes
	0.3512	0.0496302	0.0248814	0.832324	0.279392	0.254959	Q9R0Q3	Tmed2	Transmembrane emp24 domain-containing protein 2	Yes
	0.349785	0.168377	0.310303	0.178257	0.380257	0.0300691	Q6ZPZ3	Zc3h4	Zinc finger CCCH domain-containing protein 4
	0.349005	0.177537	0.445348	0.0229791	0.154131	0.620065	Q4PJX1	Odr4	Protein odr-4 homolog	Yes
	0.341676	0.110806	-0.323897	0.0343405	0.0138774	0.940334	O89084	Pde4a	3',5'-cyclic-AMP phosphodiesterase 4A
	0.340132	0.0436629	-0.0570761	0.40286	0.0431524	0.592683	Q8R5J9	Arl6ip5	PRA1 family protein 3	Yes
	0.339638	0.00922178	0.0929539	0.393117	0.878098	0.0271456	Q9DCU6	Mrpl4	Large ribosomal subunit protein uL4m
	0.329312	0.0479206	-0.214883	0.151439	0.316477	0.155226	Q8K3C0	Rnasek	Ribonuclease kappa	Yes
	0.324114	0.034291	-0.0939059	0.407062	0.402576	0.0685393	Q8BXR1	Slc7a14	Solute carrier family 7 member 14	Yes
	0.322288	0.00188076	0.017236	0.796044	0.0419459	0.849836	Q61655	Ddx19a	ATP-dependent RNA helicase DDX19A
	0.319513	0.0167837	0.0660379	0.497853	0.227025	0.357848	P62267	Rps23	Small ribosomal subunit protein uS12
	0.313972	0.0269077	-0.0895734	0.389848	0.0676324	0.304735	Q8R326	Pspc1	Paraspeckle component 1
	0.311132	0.200488	-0.323398	0.10873	0.39144	0.0454103	Q9CR21	Ndufab1	Acyl carrier protein, mitochondrial
	0.308767	0.281386	-0.602972	0.0377669	0.0807972	0.52351	Q60960	Kpna1	Importin subunit alpha-5
	0.307919	0.00778568	0.133431	0.320279	0.168124	0.0157459	A2ASZ8	Slc25a25	Mitochondrial adenyl nucleotide antiporter SLC25A25	Yes
	0.302871	0.0301063	0.109889	0.471285	-0.272662	0.221792	Q569Z6	Thrap3	Thyroid hormone receptor-associated protein 3
	0.301953	0.0368725	-0.0755034	0.644777	-0.123777	0.404267	Q61771	Kif3b	Kinesin-like protein KIF3B
	0.297985	0.144379	-0.0509901	0.595264	0.149805	0.0165017	P62264	Rps14	Small ribosomal subunit protein uS11
	0.296736	0.0230939	0.107004	0.420171	0.140723	0.184483	Q8VDK1	Nit1	Deaminated glutathione amidase
	0.296153	0.360704	-0.708309	0.000776461	0.537381	0.106256	A0A0J9YUH6	Polr1d	Polymerase
	0.295144	0.0179441	-0.0970211	0.578993	0.326117	0.341983	Q6P5F7	Ttyh3	Protein tweety homolog 3	Yes
	0.293407	0.0206379	0.0832197	0.593794	-0.345372	0.149645	Q14BI2	Grm2	Metabotropic glutamate receptor 2	Yes
	0.290587	0.0849079	0.0344305	0.565296	0.657945	0.0232228	Q9CQZ6	Ndufb3	NADH dehydrogenase [ubiquinone] 1 beta subcomplex subunit 3	Yes
	0.289238	0.0175842	-0.00595867	0.943286	0.175159	0.250692	Q9CX00	Ist1	IST1 homolog
	0.288445	0.014296	-0.15825	0.11623	-0.0212579	0.911588	Q9Z0H3	Smarcb1	SWI/SNF-related matrix-associated actin-dependent regulator of chromatin subfamily B member 1
	0.287985	0.00527374	0.194176	0.0157646	0.0966767	0.216771	Q8CH72	Trim32	E3 ubiquitin-protein ligase TRIM32
	0.287491	0.00433907	-0.0583109	0.515139	0.55946	0.0178208	Q9CQC7	Ndufb4	NADH dehydrogenase [ubiquinone] 1 beta subcomplex subunit 4	Yes
	0.285633	0.0370235	0.209356	0.0207967	-0.0830523	0.194004	Q9D2M8	Ube2v2	Ubiquitin-conjugating enzyme E2 variant 2
	0.280526	0.00306801	0.115735	0.37096	-0.173345	0.454372	Q9WV96	Timm10b	Mitochondrial import inner membrane translocase subunit Tim10 B
	0.278942	0.0937087	0.0679746	0.38609	0.153714	0.044177	Q6P5D8	Smchd1	Structural maintenance of chromosomes flexible hinge domain-containing protein 1
	0.275515	0.0466368	-0.0181874	0.739721	0.250435	0.053338	Q5XJY5	Arcn1	Coatomer subunit delta
	0.270542	0.0952277	-0.064054	0.435387	0.230334	0.0452639	Q9DCX2	Atp5pd	ATP synthase subunit d, mitochondrial
	0.268673	0.0287074	-0.0737311	0.38653	0.198046	0.27764	P62082	Rps7	Small ribosomal subunit protein eS7
	0.268504	0.0464574	-0.172982	0.0739076	0.257121	0.18697	P67984	Rpl22	Large ribosomal subunit protein eL22
	0.268377	0.0381599	-0.310548	0.0452036	0.0425364	0.638461	Q9D1L9	Lamtor5	Ragulator complex protein LAMTOR5
	0.267993	0.094205	-0.241745	0.0025619	-0.28644	0.057677	Q8BHC1	Rab39b	Ras-related protein Rab-39B		S-geranylgeranyl cysteine
	0.267906	0.207685	-0.177125	0.0507407	0.636128	0.0100282	Q9D964	Gatm	Glycine amidinotransferase, mitochondrial
	0.267849	0.0850825	-0.0714369	0.297219	0.142853	0.0153598	P14211	Calr	Calreticulin
	0.267542	0.377778	-0.282416	0.0221729	0.0507348	0.760841	Q6PAK3	Prmt8	Protein arginine N-methyltransferase 8		N-myristoyl glycine
	0.264131	0.295462	-0.146241	0.163128	0.0280406	0.0359883	Q8CH09	Sugp2	SURP and G-patch domain-containing protein 2
	0.260632	0.0182987	-0.198542	0.314042	0.246802	0.567632	B1AY13	Usp24	Ubiquitin carboxyl-terminal hydrolase 24
	0.25479	1.13065	-0.0468222	0.746211	-0.156261	0.0111162	P18872	Gnao1	Guanine nucleotide-binding protein G		N-myristoyl glycine
	0.252785	0.248739	0.0171721	0.866955	-0.195495	0.0257876	Q99PJ0	Ntm	Neurotrimin		GPI-anchor amidated asparagine
	0.252429	0.231865	-0.0121466	0.911275	0.172684	0.000836027	Q9D1E6	Tbcb	Tubulin-folding cofactor B
	0.252144	0.126633	-0.474526	0.00931182	0.0853715	0.573009	A2A8L1	Chd5	Chromodomain-helicase-DNA-binding protein 5
	0.25176	0.201833	0.00331535	0.978492	0.519915	0.0132375	P19536	Cox5b	Cytochrome c oxidase subunit 5B, mitochondrial
	0.251411	0.0342842	0.0231122	0.797071	0.113835	0.618267	Q9CYN2	Spcs2	Signal peptidase complex subunit 2	Yes
	0.249275	0.331165	-0.055664	0.699618	0.269486	0.0407268	P99028	Uqcrh	Cytochrome b-c1 complex subunit 6, mitochondrial
	0.248231	0.0922583	0.0285861	0.821215	0.518753	0.0150883	Q6ZWV7	Rpl35	Large ribosomal subunit protein uL29
	0.24813	0.00486413	-0.0246909	0.731897	0.079623	0.18966	Q9D6Z1	Nop56	Nucleolar protein 56
	0.24779	0.132708	-0.26158	0.0389966	-0.0412388	0.796106	A0A286YCX6	Trappc8	Trafficking protein particle complex 8
	0.246704	0.000627407	0.115335	0.156563	0.073484	0.79458	Q8K386	Rab15	Ras-related protein Rab-15		S-geranylgeranyl cysteine
	0.244243	0.0422754	0.05715	0.566684	0.147609	0.190132	Q9WTX2	Prkra	Interferon-inducible double-stranded RNA-dependent protein kinase activator A
	0.239423	0.114918	-0.169604	0.0360308	0.118555	0.53039	Q9JII5	Dazap1	DAZ-associated protein 1
	0.238217	0.0437423	0.0370706	0.324351	-0.124949	0.0969233	Q8CBW3	Abi1	Abl interactor 1
	0.237893	0.288184	0.087892	0.518632	0.349459	0.0144376	Q9D3D9	Atp5f1d	ATP synthase subunit delta, mitochondrial
	0.23669	0.224419	0.000516563	0.995804	0.137251	0.012055	Q8R081	Hnrnpl	Heterogeneous nuclear ribonucleoprotein L
	0.236138	0.0990217	-0.0481281	0.552473	-0.23558	0.0191514	Q99K01	Pdxdc1	Pyridoxal-dependent decarboxylase domain-containing protein 1
	0.233751	0.277603	0.149284	0.388037	-0.39529	0.0498244	Q62165	Dag1	Dystroglycan 1	Yes
	0.233562	0.0380416	-0.271062	0.127681	-0.0751208	0.42784	Q6PB44	Ptpn23	Tyrosine-protein phosphatase non-receptor type 23
	0.233438	0.0778944	-0.133944	0.0948108	-0.21283	0.0416759	Q8BP47	Nars1	Asparagine--tRNA ligase, cytoplasmic
	0.233426	0.177943	-0.0522807	0.536474	0.0946275	0.028543	Q8VIJ6	Sfpq	Splicing factor, proline- and glutamine-rich
	0.233077	0.0459323	0.00200704	0.947653	0.272644	0.0110149	Q91YQ5	Rpn1	Dolichyl-diphosphooligosaccharide--protein glycosyltransferase subunit 1	Yes
	0.23019	0.0203606	0.0459376	0.623182	0.0226982	0.843761	Q8R0X7	Sgpl1	Sphingosine-1-phosphate lyase 1	Yes
	0.228878	0.134323	-0.129381	0.120407	-0.284958	0.0174806	Q8BGQ7	Aars1	Alanine--tRNA ligase, cytoplasmic
	0.227612	0.187383	-0.0879517	0.54034	0.525328	0.0187931	O09111	Ndufb11	NADH dehydrogenase [ubiquinone] 1 beta subcomplex subunit 11, mitochondrial	Yes
	0.227389	0.193948	0.0595672	0.558475	0.172339	0.00177803	Q6ZWU9	Rps27	Small ribosomal subunit protein eS27
	0.223345	0.270865	0.0794745	0.450307	0.570387	0.00583745	Q9Z1P6	Ndufa7	NADH dehydrogenase [ubiquinone] 1 alpha subcomplex subunit 7
	0.221973	0.0860399	0.0120093	0.945965	0.415738	0.0248229	Q8BJ03	Cox15	Heme A synthase COX15	Yes
	0.221849	0.0666085	0.0481985	0.591327	0.802908	0.0174187	Q9D338	Mrpl19	Large ribosomal subunit protein bL19m
	0.220223	0.190036	0.104767	0.454769	0.511996	0.000721683	P61022	Chp1	Calcineurin B homologous protein 1		N-myristoyl glycine
	0.216173	0.0186062	0.013043	0.748707	0.120608	0.130064	O70133	Dhx9	ATP-dependent RNA helicase A
	0.213981	0.0771666	-0.00892287	0.867629	0.434777	0.0126552	P12787	Cox5a	Cytochrome c oxidase subunit 5A, mitochondrial
	0.213316	0.00727083	0.0790423	0.0582055	0.0245815	0.792791	P46978	Stt3a	Dolichyl-diphosphooligosaccharide--protein glycosyltransferase subunit STT3A	Yes
	0.213154	0.0364448	0.0917433	0.414808	0.0249685	0.804092	P47934	Crat	Carnitine O-acetyltransferase
	0.213056	0.272052	-0.0276722	0.753019	0.359161	0.00533964	Q8BX10	Pgam5	Serine/threonine-protein phosphatase PGAM5, mitochondrial	Yes
	0.211546	0.0363506	0.000183629	0.997801	0.409827	0.0376245	P30275	Ckmt1	Creatine kinase U-type, mitochondrial
	0.210877	0.0129179	-0.00660345	0.963381	0.262868	0.0548746	Q99J45	Nrbp1	Nuclear receptor-binding protein
	0.209705	1.22256	-0.0924087	0.365653	0.169815	0.0325489	Q8BTG7	Ndrg4	Protein NDRG4
	0.20887	0.327593	-0.017234	0.888634	0.486446	0.0206537	Q9CQ75	Ndufa2	NADH dehydrogenase [ubiquinone] 1 alpha subcomplex subunit 2
	0.207486	0.0515681	-0.168599	0.00702737	-0.0473434	0.54457	Q8R4H2	Arhgef12	Rho guanine nucleotide exchange factor 12
	0.207396	0.211217	0.0368368	0.642779	0.374271	0.00234222	Q9Z2I9	Sucla2	Succinate--CoA ligase [ADP-forming] subunit beta, mitochondrial
	0.205567	0.219281	0.0273158	0.854908	0.186663	0.0166596	P61750	Arf4	ADP-ribosylation factor 4		N-myristoyl glycine
	0.204694	0.0220732	0.0267299	0.822177	0.0136446	0.926373	P81117	Nucb2	Nucleobindin-2
	0.203773	0.153371	0.270251	0.0423943	0.047419	0.845228	Q9DCA2	Mrps11	Small ribosomal subunit protein uS11m
	0.203474	0.0106087	0.108972	0.028094	0.106634	0.0116387	Q64511	Top2b	DNA topoisomerase 2-beta
	0.203099	0.0171468	-0.0781327	0.180519	0.0645352	0.377863	P16054	Prkce	Protein kinase C epsilon type
	0.201869	0.0366174	0.128453	0.110705	0.0883215	0.499777	D3YZZ5	Tmed7	Transmembrane p24 trafficking protein 7	Yes
	0.200152	0.157623	0.0261594	0.728406	-0.0748919	0.0318815	P24270	Cat	Catalase
	0.19888	0.0153528	-0.132722	0.181834	0.441091	0.00280019	Q9Z0R9	Fads2	Acyl-CoA 6-desaturase	Yes
	0.19743	0.179022	0.0247299	0.806592	-0.671436	0.00482653	Q62417	Sorbs1	Sorbin and SH3 domain-containing protein 1
	0.194959	0.192102	-0.0301835	0.70941	0.483742	0.00783722	Q9DB77	Uqcrc2	Cytochrome b-c1 complex subunit 2, mitochondrial
	0.194	0.180141	-0.0367171	0.528219	0.409501	0.00573923	P19783	Cox4i1	Cytochrome c oxidase subunit 4 isoform 1, mitochondrial	Yes
	0.193473	0.193663	0.137223	0.162868	0.598295	0.0431792	P52503	Ndufs6	NADH dehydrogenase [ubiquinone] iron-sulfur protein 6, mitochondrial
	0.192759	0.033256	0.0579311	0.69357	-0.284095	0.109594	Q8BHL3	Tbc1d10b	TBC1 domain family member 10B
	0.191967	0.293412	0.178188	0.37219	0.614711	0.0385981	Q99N94	Mrpl9	Large ribosomal subunit protein bL9m
	0.191005	0.244719	-0.162629	0.271228	0.380217	0.012946	Q9D7P6	Iscu	Iron-sulfur cluster assembly enzyme ISCU
	0.190707	0.209131	-0.0217287	0.770603	0.22388	0.0180915	Q8CAQ8	Immt	MICOS complex subunit Mic60	Yes
	0.190683	0.0501891	-0.0704626	0.280998	0.496212	0.00821607	Q8K3J1	Ndufs8	NADH dehydrogenase [ubiquinone] iron-sulfur protein 8, mitochondrial
	0.190376	0.0842304	-0.0977397	0.177041	0.51678	0.00725434	Q9D6J6	Ndufv2	NADH dehydrogenase [ubiquinone] flavoprotein 2, mitochondrial
	0.190091	0.0200787	0.018788	0.756235	0.497802	0.0119971	Q3UIU2	Ndufb6	NADH dehydrogenase [ubiquinone] 1 beta subcomplex subunit 6	Yes
	0.189209	0.202062	-0.0221431	0.821289	0.461747	0.029712	Q8QZT1	Acat1	Acetyl-CoA acetyltransferase, mitochondrial
	0.188937	0.24762	-0.0926484	0.63967	-0.329388	0.0319431	Q9JKW0	Arl6ip1	ADP-ribosylation factor-like protein 6-interacting protein 1	Yes
	0.188244	0.158471	0.0698688	0.251623	0.338283	0.0142936	Q9CZU6	Cs	Citrate synthase, mitochondrial
	0.18772	0.15055	-0.0557323	0.458446	0.518369	0.0272752	Q9CQH3	Ndufb5	NADH dehydrogenase [ubiquinone] 1 beta subcomplex subunit 5, mitochondrial	Yes
	0.186179	0.207963	0.23465	0.108598	-0.126233	0.0392889	Q4KUS2	Unc13a	Protein unc-13 homolog A
	0.185309	0.239005	-0.0344715	0.730869	0.326205	0.00976936	P63038	Hspd1	60 kDa heat shock protein, mitochondrial
	0.184935	0.265423	0.0995375	0.237059	-0.21705	0.0256005	Q3THE2	Myl12b	Myosin regulatory light chain 12B
	0.18434	0.094833	-0.135134	0.012507	0.568268	0.0538509	Q9CPP6	Ndufa5	NADH dehydrogenase [ubiquinone] 1 alpha subcomplex subunit 5
	0.183983	0.0824139	1.2587	0.00128137	-0.0464387	0.891762	Q8BYN5	Fsd1l	FSD1-like protein
	0.183656	0.29628	-0.103527	0.0439194	-0.209783	0.276628	Q8K4M5	Commd1	COMM domain-containing protein 1
	0.182293	0.317306	0.157462	0.255357	-0.28674	0.00744852	Q60629	Epha5	Ephrin type-A receptor 5	Yes
	0.181128	0.136522	-0.00626106	0.91542	0.594019	0.00929413	Q91VD9	Ndufs1	NADH-ubiquinone oxidoreductase 75 kDa subunit, mitochondrial
	0.180441	0.164985	0.119136	0.299454	0.332839	0.0208349	Q9CQ45	Nenf	Neudesin
	0.178675	0.675522	0.144396	0.571905	-0.239397	0.00777673	Q91XV3	Basp1	Brain acid soluble protein 1		N-myristoyl glycine
	0.177409	0.423215	-0.19134	0.0242695	-0.564052	0.00334837	Q9DC07	Nebl	LIM zinc-binding domain-containing Nebulette
	0.176555	0.120372	-0.0631871	0.339234	0.38494	0.00351088	Q99KI0	Aco2	Aconitate hydratase, mitochondrial
	0.176158	0.0295188	-0.0546143	0.187978	0.24975	0.000426883	P14115	Rpl27a	Large ribosomal subunit protein uL15
	0.174828	0.188815	-0.0719046	0.368249	0.419425	0.0106907	Q9CZ13	Uqcrc1	Cytochrome b-c1 complex subunit 1, mitochondrial
	0.174581	0.00156152	-0.0508024	0.33283	0.287382	0.0254765	Q9Z2I0	Letm1	Mitochondrial proton/calcium exchanger protein	Yes
	0.174219	0.275195	-0.0136405	0.887969	0.493564	0.0248212	Q7TMF3	Ndufa12	NADH dehydrogenase [ubiquinone] 1 alpha subcomplex subunit 12
	0.167519	0.0380427	0.0175767	0.752902	0.450628	0.0200159	Q3UHB1	Nt5dc3	5'-nucleotidase domain-containing protein 3
	0.16735	0.0192691	0.0366138	0.535416	0.311697	0.155359	P26369	U2af2	Splicing factor U2AF 65 kDa subunit
	0.165835	0.135512	-0.0715259	0.263699	0.540915	0.00280128	Q8JZK9	Hmgcs1	Hydroxymethylglutaryl-CoA synthase, cytoplasmic
	0.16359	0.0462753	0.0307326	0.470549	0.3258	0.0120736	O55125	Nipsnap1	Protein NipSnap homolog 1
	0.16336	0.119617	0.0272705	0.650506	0.264659	0.0230228	O08749	Dld	Dihydrolipoyl dehydrogenase, mitochondrial
	0.163141	0.121136	-0.0269882	0.71484	0.294998	0.038416	Q9CRD0	Ociad1	OCIA domain-containing protein 1
	0.162574	0.101503	0.0365051	0.321491	0.537702	0.00234304	P35486	Pdha1	Pyruvate dehydrogenase E1 component subunit alpha, somatic form, mitochondrial
	0.161925	0.1534	0.175752	0.170607	0.32586	0.0335114	Q8K0D5	Gfm1	Elongation factor G, mitochondrial
	0.1603	0.0151304	0.0188803	0.781206	-0.203537	0.144472	Q00612	G6pdx	Glucose-6-phosphate 1-dehydrogenase X
	0.15934	0.19714	0.00194271	0.989183	0.69371	0.00227319	Q9CQE3	Mrps17	Small ribosomal subunit protein uS17m
	0.15884	0.368241	0.000694973	0.994271	-0.232974	0.0111188	Q61644	Pacsin1	Protein kinase C and casein kinase substrate in neurons protein 1
	0.157495	0.183299	0.0227575	0.768919	0.389856	0.0409224	Q9CQQ7	Atp5pb	ATP synthase F
	0.157472	0.0544178	-0.0143202	0.783588	0.253808	0.0356906	Q9JLZ3	Auh	Methylglutaconyl-CoA hydratase, mitochondrial
	0.157138	0.257598	-0.0363792	0.613911	0.425679	0.00405304	Q9D855	Uqcrb	Cytochrome b-c1 complex subunit 7
	0.154986	0.0276205	-0.088409	0.309426	0.376542	0.0165811	Q8BWF0	Aldh5a1	Succinate-semialdehyde dehydrogenase, mitochondrial
	0.153822	0.380142	-0.202614	0.0453523	0.170505	0.0108541	Q9QYJ3	Dnajb1	DnaJ homolog subfamily B member 1
	0.152915	0.333655	0.140249	0.290346	0.378517	0.00706005	Q8K2Y7	Mrpl47	Large ribosomal subunit protein uL29m
	0.151654	0.355406	-0.1534	0.0375404	-0.381917	0.0185305	Q63810	Ppp3r1	Calcineurin subunit B type 1		N-myristoyl glycine
	0.151321	0.163813	0.0200623	0.691633	0.421956	0.00360332	Q8BFR5	Tufm	Elongation factor Tu, mitochondrial
	0.150376	0.442061	-0.170538	0.330696	-0.357555	0.0396727	P31786	Dbi	Acyl-CoA-binding protein
	0.149908	0.0188	0.202116	0.0873733	0.162467	0.256764	O70325	Gpx4	Phospholipid hydroperoxide glutathione peroxidase GPX4
	0.149656	0.406008	-0.300473	0.0120187	0.259463	0.140566	Q9Z2V5	Hdac6	Histone deacetylase 6
	0.148859	0.141211	0.0198581	0.70739	0.342063	0.0350298	Q9QYA2	Tomm40	Mitochondrial import receptor subunit TOM40 homolog
	0.147468	0.287256	-0.0695181	0.218192	0.233851	0.0118483	P60867	Rps20	Small ribosomal subunit protein uS10
	0.146762	0.158112	-0.0201792	0.653958	0.321582	0.0321693	Q8K2B3	Sdha	Succinate dehydrogenase [ubiquinone] flavoprotein subunit, mitochondrial
	0.14507	0.414244	0.0419737	0.610942	0.226504	0.0137813	Q91V61	Sfxn3	Sideroflexin-3	Yes
	0.144611	0.25916	0.048951	0.533177	0.429626	0.0105433	Q9D6J5	Ndufb8	NADH dehydrogenase [ubiquinone] 1 beta subcomplex subunit 8, mitochondrial	Yes
	0.144446	0.0549865	-0.039786	0.551254	0.615993	0.0135826	Q8K0C4	Cyp51a1	Lanosterol 14-alpha demethylase	Yes
	0.144003	0.233971	0.0290607	0.623295	0.276104	0.00658884	Q9CZW5	Tomm70	Mitochondrial import receptor subunit TOM70	Yes
	0.143825	0.509151	0.389631	0.0146874	0.141106	0.336703	Q641K1	Agtpbp1	Cytosolic carboxypeptidase 1
	0.143126	0.270161	-0.0653853	0.549495	-0.411466	0.0234967	Q9ER72	Cars1	Cysteine--tRNA ligase, cytoplasmic
	0.142721	0.296107	-0.217368	0.0449777	-0.113533	0.136821	Q91WJ8	Fubp1	Far upstream element-binding protein 1
	0.141466	0.153599	0.00999908	0.83591	0.213322	0.00535069	Q61656	Ddx5	Probable ATP-dependent RNA helicase DDX5
	0.140557	0.0812132	-0.143876	0.0417413	0.535701	0.0150986	Q99LY9	Ndufs5	NADH dehydrogenase [ubiquinone] iron-sulfur protein 5
	0.139423	0.359577	0.399589	0.00596368	0.416518	0.318753	P19258	Mpv17	Mitochondrial inner membrane protein Mpv17	Yes
	0.13837	0.504814	0.215489	0.0121409	-0.651704	0.0148417	Q9ET22	Dpp7	Dipeptidyl peptidase 2
	0.138247	0.315624	-0.21073	0.128724	-0.245095	0.0119473	Q91VR8	Brk1	Protein BRICK1
	0.137528	0.415312	-0.215883	0.0173184	-0.0265724	0.789809	P63158	Hmgb1	High mobility group protein B1
	0.1372	0.379554	0.0170687	0.832449	0.431894	0.0432993	Q8BJI1	Slc6a17	Sodium-dependent neutral amino acid transporter SLC6A17	Yes
	0.135156	0.150542	-0.019261	0.7284	0.479143	0.0140974	P20108	Prdx3	Thioredoxin-dependent peroxide reductase, mitochondrial
	0.134229	0.396518	-0.25702	0.0170652	-0.064492	0.465575	Q6R891	Ppp1r9b	Neurabin-2
	0.132462	0.24662	-0.0493306	0.523599	0.309879	0.0177684	P97493	Txn2	Thioredoxin, mitochondrial
	0.132282	0.0766551	-0.0141939	0.659064	0.462455	0.0235694	Q91YT0	Ndufv1	NADH dehydrogenase [ubiquinone] flavoprotein 1, mitochondrial
	0.132204	0.183501	0.0276525	0.6229	0.475426	0.00462264	Q9D051	Pdhb	Pyruvate dehydrogenase E1 component subunit beta, mitochondrial
	0.131098	0.331945	-0.00371737	0.958057	0.235909	0.0406506	Q91VR2	Atp5f1c	ATP synthase subunit gamma, mitochondrial
	0.1309	0.271937	0.0621841	0.465328	0.327407	0.00234654	Q9ER88	Dap3	Small ribosomal subunit protein mS29
	0.130409	0.250856	0.00358988	0.961786	0.41841	0.00576837	Q9D2G2	Dlst	Dihydrolipoyllysine-residue succinyltransferase component of 2-oxoglutarate dehydrogenase complex, mitochondrial
	0.130244	0.0963447	0.110654	0.0682562	0.280587	0.0088816	Q8BP67	Rpl24	Large ribosomal subunit protein eL24
	0.129552	0.130513	0.0366531	0.424341	0.482319	0.00484963	Q80XN0	Bdh1	D-beta-hydroxybutyrate dehydrogenase, mitochondrial
	0.12904	0.281419	-0.0727731	0.351358	-0.317046	0.0309179	Q9JM14	Nt5c	5'
	0.127361	0.308352	0.107084	0.103776	0.590821	0.00914183	P03911	Mtnd4	NADH-ubiquinone oxidoreductase chain 4	Yes
	0.125457	0.358413	-0.0510792	0.568902	0.242027	0.0195512	P62751	Rpl23a	Large ribosomal subunit protein uL23
	0.125339	0.0570307	-0.0457898	0.363446	-0.221067	0.0300374	P10852	Slc3a2	Amino acid transporter heavy chain SLC3A2	Yes
	0.125137	0.268522	0.0708341	0.181283	0.442749	0.00617984	Q5U458	Dnajc11	DnaJ homolog subfamily C member 11
	0.124503	0.22218	0.0543654	0.326418	0.453609	0.00111101	Q8BMF4	Dlat	Dihydrolipoyllysine-residue acetyltransferase component of pyruvate dehydrogenase complex, mitochondrial
	0.12431	0.193247	0.0124551	0.853594	0.584018	0.014508	Q99LC3	Ndufa10	NADH dehydrogenase [ubiquinone] 1 alpha subcomplex subunit 10, mitochondrial
	0.123727	0.51605	-0.00878688	0.933037	0.246553	0.0363689	Q99JR1	Sfxn1	Sideroflexin-1	Yes
	0.123463	0.17125	-0.0573063	0.0552595	0.4016	0.0034642	Q9CPQ8	Atp5mg	ATP synthase subunit g, mitochondrial
	0.120327	0.441921	-0.230236	0.252855	-1.18044	0.0172753	Q8VCC9	Spon1	Spondin-1
	0.120105	0.00131472	-0.383653	0.00171878	-0.335809	0.144902	Q9CQ02	Commd4	COMM domain-containing protein 4
	0.120038	0.225117	-0.110392	0.0414309	-0.251512	0.0394699	Q91WQ3	Yars1	Tyrosine--tRNA ligase, cytoplasmic
	0.119309	0.202134	0.0385505	0.512408	-0.207246	0.0187477	Q9QXL1	Kif21b	Kinesin-like protein KIF21B
	0.118438	0.370332	0.243352	0.0334306	0.205065	0.404226	P49718	Mcm5	DNA replication licensing factor MCM5
	0.118322	0.446552	-0.092809	0.28063	-0.469023	0.0262628	Q06890	Clu	Clusterin
	0.117349	0.00638774	-0.0159372	0.756343	0.608975	0.0101087	Q9DCT2	Ndufs3	NADH dehydrogenase [ubiquinone] iron-sulfur protein 3, mitochondrial
	0.116694	0.0419089	0.0217558	0.79258	0.215179	0.206242	Q9QZ23	Nfu1	NFU1 iron-sulfur cluster scaffold homolog, mitochondrial
	0.116465	0.607457	-0.00765569	0.961303	-0.274279	0.0263853	P62761	Vsnl1	Visinin-like protein 1		N-myristoyl glycine
	0.11581	0.684116	0.47826	0.0338334	0.188252	0.396642	Q8C5Q4	Grsf1	G-rich sequence factor 1
	0.115091	0.360858	0.0474258	0.294242	0.384063	0.00641838	Q9D6R2	Idh3a	Isocitrate dehydrogenase [NAD] subunit alpha, mitochondrial
	0.11476	0.255301	0.0496076	0.358483	0.233516	0.0122219	P14131	Rps16	Small ribosomal subunit protein uS9
	0.112269	0.0891732	-0.0178955	0.722357	-0.246488	0.0409495	Q6PAR5	Gapvd1	GTPase-activating protein and VPS9 domain-containing protein 1
	0.111906	0.510369	-0.010438	0.91242	0.610714	0.0281797	Q9CXZ1	Ndufs4	NADH dehydrogenase [ubiquinone] iron-sulfur protein 4, mitochondrial
	0.111075	0.237295	-0.251912	0.0208137	-0.0462238	0.760774	Q64520	Guk1	Guanylate kinase
	0.109911	0.231911	-0.246246	0.036131	0.222996	0.106586	Q62348	Tsn	Translin
	0.109822	0.219677	0.0263425	0.493097	-0.219428	0.0118463	Q61753	Phgdh	D-3-phosphoglycerate dehydrogenase
	0.10969	0.142628	-0.063402	0.184395	0.466124	0.00157588	B2RXT3	Ogdhl	oxoglutarate dehydrogenase
	0.109423	0.143065	0.0263272	0.585271	0.348143	0.0195627	Q8BH59	Slc25a12	Electrogenic aspartate/glutamate antiporter SLC25A12, mitochondrial	Yes
	0.109296	0.306176	-0.0512679	0.67657	-0.314516	0.00873569	P15105	Glul	Glutamine synthetase
	0.108991	0.215574	-0.0589571	0.520062	0.298125	0.0452687	P70404	Idh3g	Isocitrate dehydrogenase [NAD] subunit gamma 1, mitochondrial
	0.108403	0.115891	-0.0274214	0.533327	0.466805	0.000919013	Q6PB66	Lrpprc	Leucine-rich PPR motif-containing protein, mitochondrial
	0.107715	0.490782	0.0532331	0.591005	-0.316021	0.0107937	P11438	Lamp1	Lysosome-associated membrane glycoprotein 1	Yes
	0.106406	0.263969	-0.0413487	0.781641	-0.245878	0.0341664	Q8C7M3	Trim9	E3 ubiquitin-protein ligase TRIM9
	0.105483	0.110952	0.0216896	0.782842	0.23212	0.00871436	P67778	Phb1	Prohibitin 1
	0.103868	0.00122789	-0.0216594	0.627588	0.561067	0.0130733	Q91WD5	Ndufs2	NADH dehydrogenase [ubiquinone] iron-sulfur protein 2, mitochondrial
	0.103807	0.23984	0.0165361	0.815308	0.405408	0.0151554	Q9D0K2	Oxct1	Succinyl-CoA:3-ketoacid coenzyme A transferase 1, mitochondrial
	0.103714	0.0896931	-0.0677647	0.145889	0.300176	0.0421598	P56480	Atp5f1b	ATP synthase subunit beta, mitochondrial
	0.102794	0.298911	-0.163387	0.05348	-0.244079	0.0405663	P15116	Cdh2	Cadherin-2	Yes
	0.100107	0.688653	-0.312612	0.021229	-0.242007	0.178107	Q9R087	Gpc6	Glypican-6 [Cleaved into: Secreted glypican-6]		GPI-anchor amidated serine
	0.0999722	0.31632	0.069636	0.226872	0.494182	0.0134282	Q9D6M3	Slc25a22	Mitochondrial glutamate carrier 1	Yes
	0.0995794	0.166781	0.0291558	0.705324	0.428876	0.0137041	O54734	Ddost	Dolichyl-diphosphooligosaccharide--protein glycosyltransferase 48 kDa subunit	Yes
	0.0968054	0.26879	0.000557203	0.992313	0.484285	0.0158768	Q9DCS9	Ndufb10	NADH dehydrogenase [ubiquinone] 1 beta subcomplex subunit 10
	0.0963401	0.442635	0.164619	0.0940922	0.49082	0.0156429	O35972	Mrpl23	Large ribosomal subunit protein uL23m
	0.0957374	0.566701	-0.138551	0.0660227	-0.529522	0.0138231	P97384	Anxa11	Annexin A11
	0.0954354	0.559926	0.0793156	0.0351467	0.369581	0.0608159	Q9D710	Tmx2	Thioredoxin-related transmembrane protein 2	Yes
	0.0951463	0.420521	-0.208138	0.0360074	-0.1561	0.0145368	D3YXK2	Safb	Scaffold attachment factor B1
	0.0940263	0.49221	-0.128578	0.182741	0.816732	0.0169439	Q9CQ91	Ndufa3	NADH dehydrogenase [ubiquinone] 1 alpha subcomplex subunit 3	Yes
	0.0938402	0.585314	-0.233881	0.000962406	0.191474	0.279027	Q99J85	Nptxr	Neuronal pentraxin receptor	Yes
	0.0937708	0.363294	-0.0418245	0.537471	-0.227704	0.0104543	P21279	Gnaq	Guanine nucleotide-binding protein G		S-palmitoyl cysteine
	0.0936887	0.442807	-0.225105	0.0393975	0.567277	0.00915997	Q9CQ54	Ndufc2	NADH dehydrogenase [ubiquinone] 1 subunit C2	Yes
	0.0928133	0.559757	-0.221742	0.0195304	-0.132957	0.448561	Q9JIX0	Eny2	Transcription and mRNA export factor ENY2
	0.0926164	0.578637	-0.0587145	0.634131	-0.266583	0.0211292	O88343	Slc4a4	Electrogenic sodium bicarbonate cotransporter 1	Yes
	0.0918799	0.701547	0.0929638	0.605257	-0.55808	0.0472033	Q922B1	Macrod1	ADP-ribose glycohydrolase MACROD1
	0.0918451	0.520239	0.103218	0.143112	-0.424967	0.015435	Q09143	Slc7a1	High affinity cationic amino acid transporter 1	Yes
	0.0918183	0.501406	0.272362	0.0964556	-0.666168	0.0228915	P14901	Hmox1	Heme oxygenase 1	Yes
	0.0916838	0.18951	0.0349081	0.458308	0.326933	0.0187485	P51881	Slc25a5	ADP/ATP translocase 2	Yes
	0.088134	0.346364	-0.216042	0.0172092	-0.12571	0.0524623	P17183	Eno2	Gamma-enolase
	0.0820678	0.121639	-0.0483323	0.266526	0.308653	0.0189907	P97807	Fh	Fumarate hydratase, mitochondrial
	0.0817522	0.631408	-0.474183	0.00408913	0.0675523	0.614135	Q9ER58	Spock2	Testican-2
	0.0814122	0.419214	0.0762299	0.399816	0.357057	0.0234838	Q9CQA3	Sdhb	Succinate dehydrogenase [ubiquinone] iron-sulfur subunit, mitochondrial
	0.0814054	0.460005	-0.385618	0.0216224	0.119171	0.438255	Q8K3X4	Irf2bpl	Probable E3 ubiquitin-protein ligase IRF2BPL
	0.0806952	0.446171	-0.00151306	0.977195	-0.332216	0.00150784	P52760	Rida	2-iminobutanoate/2-iminopropanoate deaminase
	0.0787977	0.6804	0.442137	0.382821	0.240769	0.026352	P70303	Ctps2	CTP synthase 2
	0.0779229	0.351357	0.0998332	0.25887	0.568999	0.00411198	Q78IK2	Atp5mk	ATP synthase membrane subunit K, mitochondrial	Yes
	0.0771369	0.306056	0.0470587	0.269294	0.439839	0.00508426	P08249	Mdh2	Malate dehydrogenase, mitochondrial
	0.0767268	0.621877	0.105935	0.225082	0.61739	0.0487282	Q922H2	Pdk3	[Pyruvate dehydrogenase
	0.0766526	0.392762	0.307631	0.0333738	0.00777087	0.95924	Q99KY4	Gak	Cyclin-G-associated kinase
	0.0764877	0.710544	-0.0225378	0.815918	0.35348	0.00349004	P84099	Rpl19	Large ribosomal subunit protein eL19
	0.0751864	0.47577	0.054565	0.359058	0.270818	0.00489736	Q8BKZ9	Pdhx	Pyruvate dehydrogenase protein X component, mitochondrial
	0.0751682	0.356895	0.0749803	0.196409	0.240578	0.0259276	Q8R366	Igsf8	Immunoglobulin superfamily member 8	Yes	S-palmitoyl cysteine
	0.0746376	0.214186	-0.0233504	0.765708	0.496224	0.0442361	Q9DC69	Ndufa9	NADH dehydrogenase [ubiquinone] 1 alpha subcomplex subunit 9, mitochondrial
	0.0742099	0.492972	0.0345644	0.614132	0.201185	0.0368625	P11031	Sub1	Activated RNA polymerase II transcriptional coactivator p15
	0.0735102	0.325009	-0.0548393	0.570129	0.348588	0.0218123	Q9D0M3	Cyc1	Cytochrome c1, heme protein, mitochondrial	Yes
	0.0722277	0.523116	-0.156643	0.163151	-0.232781	0.0139469	Q9CPX6	Atg3	Ubiquitin-like-conjugating enzyme ATG3
	0.0719358	0.210292	0.129542	0.0454705	0.302234	0.02182	Q8VEM8	Slc25a3	Solute carrier family 25 member 3	Yes
	0.071673	0.718783	-0.283374	0.166272	0.294071	0.0251893	P08551	Nefl	Neurofilament light polypeptide
	0.068646	0.484034	-0.0924357	0.0556733	-0.242064	0.0195476	Q9JII6	Akr1a1	Aldo-keto reductase family 1 member A1
	0.0673786	0.58936	-0.0946961	0.153845	-0.490106	0.00061947	Q8K0T0	Rtn1	Reticulon-1	Yes
	0.0619936	0.417215	0.0167728	0.695298	0.368888	0.00931595	P05202	Got2	Aspartate aminotransferase, mitochondrial
	0.0610367	0.615342	0.248967	0.0408178	-0.0992443	0.454417	Q8C6E0	Cfap36	Cilia- and flagella-associated protein 36
	0.0606399	0.544091	0.0311969	0.798905	0.327826	0.0238871	Q60759	Gcdh	Glutaryl-CoA dehydrogenase, mitochondrial
	0.0601977	0.667316	0.265481	0.0498321	0.0991209	0.501866	P55258	Rab8a	Ras-related protein Rab-8A		S-geranylgeranyl cysteine
	0.0595517	0.716431	0.125049	0.39265	0.251115	0.00368336	P36552	Cpox	Oxygen-dependent coproporphyrinogen-III oxidase, mitochondrial
	0.0588999	0.460501	-0.0136317	0.854127	0.357968	0.0119077	Q03265	Atp5f1a	ATP synthase subunit alpha, mitochondrial
	0.0582427	0.674198	-0.288754	0.00247546	0.0587967	0.718309	O54879	Hmgb3	High mobility group protein B3
	0.0577053	0.236882	-0.21836	0.0201044	-0.03611	0.858744	Q9ES97	Rtn3	Reticulon-3
	0.0570978	0.718261	0.445563	0.0318125	-0.41339	0.248721	O35691	Pnn	Pinin
	0.0562823	0.248093	-0.379096	0.00143168	-0.0409809	0.850255	Q8BKV1	Gpc2	Glypican-2 [Cleaved into: Secreted glypican-2]		GPI-anchor amidated serine
	0.0560795	0.721225	-0.0374985	0.728418	-0.290825	0.0105426	Q9QYC0	Add1	Alpha-adducin
	0.0555316	0.765764	-0.0166127	0.919858	0.229708	0.00563414	Q9CQ80	Vps25	Vacuolar protein-sorting-associated protein 25
	0.0549934	0.664678	-0.0336973	0.723291	0.603917	0.0189366	Q9CR61	Ndufb7	NADH dehydrogenase [ubiquinone] 1 beta subcomplex subunit 7		N-myristoyl glycine
	0.0540873	0.81239	-0.253684	0.331002	-0.299198	0.033209	P63213	Gng2	Guanine nucleotide-binding protein G		S-geranylgeranyl cysteine
	0.0523778	0.645878	-0.0372404	0.512536	-0.335702	0.0289011	O09172	Gclm	Glutamate--cysteine ligase regulatory subunit
	0.0519813	0.657369	-0.064234	0.665079	-0.325492	0.035323	Q9DCZ1	Gmpr	GMP reductase 1
	0.0519238	0.693309	-0.0323131	0.689961	-0.242947	0.0141995	Q9QYB8	Add2	Beta-adducin
	0.0514147	0.736573	-0.139491	0.241318	0.233805	0.0253639	P45591	Cfl2	Cofilin-2
	0.0495937	0.524675	-0.130977	0.286188	-0.373389	0.0458189	Q99LS3	Psph	Phosphoserine phosphatase
	0.0490991	0.554562	0.0447178	0.444414	0.35313	0.00835314	Q91ZA3	Pcca	Propionyl-CoA carboxylase alpha chain, mitochondrial
	0.0485529	0.740772	-0.0252054	0.722259	-0.242532	0.0103041	Q9Z1A1	Tfg	TFG protein
	0.0473131	0.506086	0.148919	0.265356	0.305748	0.0443329	Q8VE22	Mrps23	Small ribosomal subunit protein mS23
	0.0466564	0.195096	-0.00108634	0.980028	0.239298	0.0133827	Q60932	Vdac1	Non-selective voltage-gated ion channel VDAC1	Yes
	0.0465098	0.607211	-0.0666144	0.219071	0.368334	0.0354791	Q9R0X4	Acot9	Acyl-coenzyme A thioesterase 9, mitochondrial
	0.046411	0.540422	0.0340361	0.469356	0.292013	0.00822803	Q9WUM5	Suclg1	Succinate--CoA ligase [ADP/GDP-forming] subunit alpha, mitochondrial
	0.0454514	0.549811	0.0346391	0.524963	0.241602	0.0363821	Q64133	Maoa	Amine oxidase [flavin-containing] A	Yes
	0.0451663	0.572474	-0.0251021	0.765828	0.570708	0.0130845	P56391	Cox6b1	Cytochrome c oxidase subunit 6B1
	0.0451528	0.513607	0.0717181	0.0306179	0.223261	0.00522366	P62830	Rpl23	Large ribosomal subunit protein uL14
	0.0451504	0.818071	-0.0651777	0.61234	0.211866	0.0272136	O88696	Clpp	ATP-dependent Clp protease proteolytic subunit, mitochondrial
	0.0443244	0.330289	0.00321223	0.905948	0.268802	0.0258751	Q925I1	Atad3a	ATPase family AAA domain-containing protein 3A	Yes
	0.0432399	0.650251	0.20003	0.0184825	-0.19052	0.109909	P70280	Vamp7	Vesicle-associated membrane protein 7	Yes
	0.0430299	0.684404	0.0912018	0.257025	-0.254353	0.0277211	Q9EPK7	Xpo7	Exportin-7
	0.0423563	0.467367	0.0841739	0.235416	0.248607	0.0324082	Q8CDN6	Txnl1	Thioredoxin-like protein 1
	0.0397983	0.845414	0.00872798	0.955169	0.423459	0.0380111	Q03517	Scg2	Secretogranin-2
	0.0394186	0.768034	0.0981829	0.391145	0.381064	0.0168187	Q91XD7	Creld1	Protein disulfide isomerase Creld1	Yes
	0.0376756	0.6281	0.105223	0.0795271	0.276923	0.002914	Q8BGH2	Samm50	Sorting and assembly machinery component 50 homolog
	0.0372816	0.82678	-0.208827	0.153106	-0.549175	0.00240994	Q9QYY8	Spast	Spastin
	0.0369477	0.737694	0.121481	0.0139	0.277782	0.0221172	Q99KI3	Emc3	ER membrane protein complex subunit 3	Yes
	0.0363407	0.800427	-0.00973012	0.856187	-0.372016	0.0161326	P10649	Gstm1	Glutathione S-transferase Mu 1
	0.0362975	0.73482	-0.0735675	0.348939	-0.240787	0.034716	Q61207	Psap	Prosaposin
	0.0360227	0.826628	0.112061	0.317697	0.403134	0.0326328	Q80Y14	Glrx5	Glutaredoxin-related protein 5, mitochondrial
	0.0347331	0.911801	-0.224595	0.323643	-0.348251	0.0107383	Q8VE47	Uba5	Ubiquitin-like modifier-activating enzyme 5
	0.0340121	0.808404	-0.315291	0.0069783	-0.0669035	0.486931	Q8BFT9	Svop	Synaptic vesicle 2-related protein	Yes
	0.0317381	0.793843	0.104412	0.292243	0.324407	0.0108057	Q8BMF3	Me3	NADP-dependent malic enzyme, mitochondrial
	0.0316068	0.728515	0.0679824	0.202136	0.443786	7.38266e-06	Q9CQE1	Nipsnap3b	Protein NipSnap homolog 3B
	0.0315817	0.831295	-0.987555	2.80785e-05	0.144028	0.448035	Q9JMK2	Csnk1e	Casein kinase I isoform epsilon
	0.0305384	0.7767	0.0478787	0.480671	-0.212965	0.0247266	Q9QUP5	Hapln1	Hyaluronan and proteoglycan link protein 1
	0.0304934	0.923359	0.160417	0.336904	0.445632	0.0315951	Q8K3G9	Appl2	DCC-interacting protein 13-beta
	0.0282065	0.537487	-0.019898	0.604564	0.281417	0.0327974	Q9CXW4	Rpl11	Large ribosomal subunit protein uL5
	0.027587	0.84757	0.012666	0.941723	-0.344274	0.0105658	Q6IRU2	Tpm4	Tropomyosin alpha-4 chain
	0.026811	0.785445	0.216058	0.0569273	0.461289	0.0188132	Q99LP6	Grpel1	GrpE protein homolog 1, mitochondrial
	0.0266215	0.743868	-0.0522268	0.363441	0.258614	0.0205487	Q4VAE3	Tmem65	Transmembrane protein 65	Yes
	0.0254451	0.885375	-0.187068	0.0761405	-0.266754	0.0138329	Q60598	Cttn	Src substrate cortactin
	0.0253997	0.88963	-0.407882	0.010254	-0.238107	0.0414495	P51655	Gpc4	Glypican-4		GPI-anchor amidated serine
	0.0247332	0.812735	0.0897832	0.220434	0.227014	0.0093869	Q9CYG7	Tomm34	Mitochondrial import receptor subunit TOM34
	0.0237046	0.826024	0.0270795	0.77424	-0.202765	0.0157817	P47740	Aldh3a2	Aldehyde dehydrogenase family 3 member A2	Yes
	0.0232579	0.81761	0.301933	0.0116959	0.296502	0.432599	Q68ED2	Grm7	Metabotropic glutamate receptor 7	Yes
	0.0225021	0.74797	0.207932	0.00457938	0.695092	0.0136936	Q9CZ83	Mrpl55	Large ribosomal subunit protein mL55
	0.021254	0.900641	0.349681	0.0319835	0.105848	0.484753	Q99J56	Derl1	Derlin-1	Yes
	0.0210837	0.809681	-0.217219	1.82835e-05	0.0908541	0.172382	O35381	Anp32a	Acidic leucine-rich nuclear phosphoprotein 32 family member A
	0.0198999	0.797435	0.136687	0.0676	0.616573	0.0264263	Q9ERS2	Ndufa13	NADH dehydrogenase [ubiquinone] 1 alpha subcomplex subunit 13	Yes
	0.0194644	0.871558	-0.0315107	0.408058	-0.338534	0.030802	Q61361	Bcan	Brevican core protein
	0.0189222	0.897512	-0.389569	0.0141706	-0.196584	0.120193	A0A3B2WBC6	Polr2m	Polymerase
	0.0184526	0.912814	0.305396	0.0869304	0.247416	0.0057585	Q80U63	Mfn2	Mitofusin-2	Yes
	0.0176818	0.793052	0.0546986	0.446065	0.28662	0.0326863	Q791V5	Mtch2	Mitochondrial carrier homolog 2	Yes
	0.0171937	0.854449	-0.211984	0.170113	0.364821	0.00882859	Q60597	Ogdh	2-oxoglutarate dehydrogenase complex component E1
	0.0164797	0.874681	0.00538155	0.948255	0.421656	0.00270181	Q8BLF1	Nceh1	Neutral cholesterol ester hydrolase 1	Yes
	0.0148943	0.902118	-0.178849	0.0322295	0.546576	0.0391575	Q7TPH6	Mycbp2	E3 ubiquitin-protein ligase MYCBP2
	0.0147092	0.87718	0.204697	0.0180947	-0.00375984	0.964132	Q99M28	Rnps1	RNA-binding protein with serine-rich domain 1
	0.0115597	0.862212	0.269495	0.0218978	0.255961	0.169022	P28271	Aco1	Cytoplasmic aconitate hydratase
	0.0110108	0.95871	-0.0311022	0.805527	-0.612709	0.00423656	P48036	Anxa5	Annexin A5
	0.00959775	0.946893	0.00486175	0.947602	0.314022	0.0275695	Q9DB20	Atp5po	ATP synthase subunit O, mitochondrial
	0.00856837	0.884701	0.0992786	0.103472	0.300421	0.0469534	Q922Q1	Mtarc2	Mitochondrial amidoxime reducing component 2
	0.00736533	0.854258	0.100444	0.0347531	0.311525	0.0692186	P48962	Slc25a4	ADP/ATP translocase 1	Yes
	0.00662662	0.917113	-0.0176645	0.724031	-0.220468	0.0144883	Q9WUM4	Coro1c	Coronin-1C
	0.0061609	0.970099	-0.247895	0.0134127	0.107815	0.263532	P70232	Chl1	Neural cell adhesion molecule L1-like protein	Yes
	0.00513209	0.949409	0.230725	0.0367832	-0.0834519	0.265068	Q9DBS1	Tmem43	Transmembrane protein 43	Yes
	0.00337509	0.983829	-0.117007	0.411821	-0.291741	0.0420119	O08579	Emd	Emerin	Yes
	0.00309251	0.97524	-0.103893	0.0870327	-0.212624	0.0031056	Q8R5H6	Wasf1	Actin-binding protein WASF1
	0.00263412	0.975634	0.0725472	0.051064	0.212139	0.0266935	P57716	Ncstn	Nicastrin	Yes
	0.00140204	0.989756	0.00472838	0.954878	0.731757	0.00596907	Q9D6U8	Fam162a	Protein FAM162A	Yes
	0.00138748	0.982464	0.0961804	0.382929	0.399787	0.00494691	Q14C51	Ptcd3	Small ribosomal subunit protein mS39
	0.000832423	0.995793	0.317121	0.00095213	-0.185589	0.134443	Q9CX13	Cnih4	Protein cornichon homolog 4	Yes
	0.000171233	0.999192	-0.0314677	0.853584	0.374542	0.0164076	Q91VN4	Chchd6	MICOS complex subunit Mic25		N-myristoyl glycine
	8.60527e-05	0.998976	-0.0427682	0.320753	-0.287688	0.00940561	P70349	Hint1	Adenosine 5'-monophosphoramidase HINT1
	-0.000859737	0.993562	-0.120428	0.236509	-0.388172	0.0260725	Q8K012	Fnbp1l	Formin-binding protein 1-like
	-0.00136826	0.989818	0.028243	0.663715	-0.240608	0.00709727	Q8VDD5	Myh9	Myosin-9
	-0.00252626	0.988633	-0.0998595	0.471405	-0.344511	0.00285572	P20060	Hexb	Beta-hexosaminidase subunit beta
	-0.00329898	0.982006	-0.0125139	0.880591	0.577898	0.00380434	Q3TBW2	Mrpl10	Large ribosomal subunit protein uL10m
	-0.00423956	0.9331	-0.27639	0.0266975	0.0132339	0.859653	Q9WU28	Pfdn5	Prefoldin subunit 5
	-0.0045732	0.980758	-0.176056	0.186703	0.279142	0.0147446	Q9D7M1	Gid8	Glucose-induced degradation protein 8 homolog
	-0.00776954	0.945709	0.25212	0.0264038	0.0661684	0.705332	Q8BW41	Pomgnt2	Protein O-linked-mannose beta-1,4-N-acetylglucosaminyltransferase 2	Yes
	-0.00865738	0.956092	-0.0601054	0.744515	-0.332379	0.0164221	Q9QUG9	Rasgrp2	RAS guanyl-releasing protein 2
	-0.0087989	0.901109	0.0452096	0.475642	-0.29331	0.00478564	Q9D379	Ephx1	Epoxide hydrolase 1	Yes
	-0.00954731	0.954132	-0.392358	0.00759838	-0.197418	0.159157	D3YVF0	Akap5	A-kinase anchor protein 5		S-palmitoyl cysteine
	-0.00962935	0.939577	-0.201622	0.00868521	-0.155832	0.282548	Q9DBG7	Srpra	Signal recognition particle receptor subunit alpha
	-0.0113778	0.953836	-0.382673	0.0250379	0.125566	0.398289	Q91ZP9	Necab2	N-terminal EF-hand calcium-binding protein 2
	-0.0123992	0.907405	-0.0059428	0.954316	-0.374742	0.0318734	Q8BFU3	Rnf214	RING finger protein 214
	-0.0126021	1.09578	-0.419947	1.00817e-05	-0.227597	0.0459315	P27546	Map4	Microtubule-associated protein 4
	-0.0129874	0.910845	-0.0957727	0.237268	-0.350282	0.00705869	Q7TN29	Smap2	Stromal membrane-associated protein 2
	-0.0137016	0.952422	0.169143	0.257855	0.59427	0.0252641	O70475	Ugdh	UDP-glucose 6-dehydrogenase
	-0.014043	0.906983	-0.406125	0.0180489	-0.0344131	0.795514	Q99J36	Thumpd1	THUMP domain-containing protein 1
	-0.0141873	0.882177	0.0229307	0.652451	-0.316203	0.0090136	Q61024	Asns	Asparagine synthetase [glutamine-hydrolyzing]
	-0.0146425	0.858937	0.164205	0.065699	0.205184	0.00932708	Q8R127	Sccpdh	Saccharopine dehydrogenase-like oxidoreductase
	-0.015593	0.912685	0.22668	0.0234301	0.0788661	0.593061	P61963	Dcaf7	DDB1- and CUL4-associated factor 7
	-0.0187221	0.801658	-0.349371	0.0204876	-0.212718	0.00184913	Q60780	Gas7	Growth arrest-specific protein 7
	-0.0205861	0.821084	-0.314116	0.117388	0.666753	0.0187912	Q9CQ40	Mrpl49	Large ribosomal subunit protein mL49
	-0.0215136	0.859178	-0.0663288	0.787446	-0.276622	0.0119489	Q61290	Cacna1e	Voltage-dependent R-type calcium channel subunit alpha-1E	Yes
	-0.0223787	0.767979	-0.00249913	0.955594	-0.229941	0.00453274	P57780	Actn4	Alpha-actinin-4
	-0.0255667	0.864527	0.145105	0.194128	0.489682	0.00772881	Q9D328	Tmem35a	Novel acetylcholine receptor chaperone	Yes
	-0.026206	0.833078	0.152846	0.441032	0.216534	0.04115	Q91WM1	Strbp	Spermatid perinuclear RNA-binding protein
	-0.027664	0.795543	0.111596	0.129764	0.489776	0.00928373	Q9CR68	Uqcrfs1	Cytochrome b-c1 complex subunit Rieske, mitochondrial	Yes
	-0.0279501	0.75398	0.15597	0.166842	0.480875	0.015465	Q8R404	Micos13	MICOS complex subunit MIC13	Yes
	-0.0280266	0.819178	0.0380812	0.818071	-0.226271	0.0324061	Q9JKF6	Nectin1	Nectin-1	Yes
	-0.0308549	0.827247	-0.0369674	0.527545	-0.34563	0.0206693	O70305	Atxn2	Ataxin-2
	-0.0315371	0.774454	-0.310669	0.0138052	0.255936	0.0137373	Q62288	Spock1	Testican-1
	-0.0317638	0.7939	-0.22828	0.00730404	-0.0430334	0.460881	Q9CY58	Serbp1	SERPINE1 mRNA-binding protein 1
	-0.0331997	0.78844	-0.0474769	0.589136	-0.241439	0.0228812	P24288	Bcat1	Branched-chain-amino-acid aminotransferase, cytosolic
	-0.0334124	0.846891	-0.254346	0.049818	-0.0928423	0.186723	Q7TQ95	Lnpk	Endoplasmic reticulum junction formation protein lunapark	Yes	N-myristoyl glycine
	-0.0339888	0.828877	-0.214756	0.00333741	0.0146415	0.827962	Q91ZR1	Rab4b	Ras-related protein Rab-4B		S-geranylgeranyl cysteine
	-0.0350135	0.70998	0.235358	0.0135362	0.140777	0.454413	Q9CXW2	Mrps22	Small ribosomal subunit protein mS22
	-0.0359527	0.86214	0.324254	0.00918906	-0.0734277	0.550967	Q8CHW4	Eif2b5	Translation initiation factor eIF2B subunit epsilon
	-0.0382358	0.680299	-0.2596	0.00982582	-0.0403879	0.562284	P56812	Pdcd5	Programmed cell death protein 5
	-0.0390241	0.49171	-0.330917	0.0171896	0.133617	0.255128	Q9QXJ1	Apbb1	Amyloid beta precursor protein binding family B member 1
	-0.0391395	0.743293	0.169508	0.11393	0.272644	0.0143302	Q6PD26	Pigs	GPI transamidase component PIG-S	Yes
	-0.0405761	0.822232	-0.120344	0.323983	-0.221664	0.0419632	Q9WUB3	Pygm	Glycogen phosphorylase, muscle form
	-0.0413201	0.80645	-0.0844633	0.366889	-0.236782	0.00710645	Q8BGD9	Eif4b	Eukaryotic translation initiation factor 4B
	-0.0415511	0.643513	0.0213309	0.715093	0.432386	0.034873	Q62425	Ndufa4	Cytochrome c oxidase subunit NDUFA4	Yes
	-0.0420128	0.742971	0.0278978	0.810944	0.614213	0.017796	Q9D8P4	Mrpl17	Large ribosomal subunit protein bL17m
	-0.0426152	0.759348	-0.107805	0.483784	-0.327628	0.00755674	Q8C078	Camkk2	Calcium/calmodulin-dependent protein kinase kinase 2
	-0.0452963	0.798294	0.284067	0.238104	-0.419859	0.0108401	Q91XI1	Dus3l	tRNA-dihydrouridine
	-0.0456888	0.702954	0.293905	0.0185586	0.225551	0.0692095	Q99KE1	Me2	NAD-dependent malic enzyme, mitochondrial
	-0.0464937	0.57973	-0.190469	0.00829274	-0.2301	0.0219684	Q9JM52	Mink1	Misshapen-like kinase 1
	-0.0474893	0.814972	-0.0834785	0.498432	-0.566262	0.0177322	P07356	Anxa2	Annexin A2
	-0.0483319	0.830328	-0.0335299	0.839543	0.249033	0.0423656	Q3UZ39	Lrrfip1	Leucine-rich repeat flightless-interacting protein 1
	-0.0502101	0.819982	0.0309585	0.806989	-0.75146	0.0302836	Q8BTM8	Flna	Filamin-A
	-0.0516535	0.5699	-0.186928	0.165979	-0.320868	0.0141718	Q9QUR7	Pin1	Peptidyl-prolyl cis-trans isomerase NIMA-interacting 1
	-0.0517052	0.692298	0.140682	0.112917	0.311849	0.0411714	Q5HZI9	Slc25a51	Mitochondrial nicotinamide adenine dinucleotide transporter SLC25A51	Yes
	-0.0518485	0.65911	-0.3026	0.0308454	-0.0905963	0.154591	O08915	Aip	AH receptor-interacting protein
	-0.0540204	0.714997	0.342134	0.039928	-0.214413	0.120259	Q80W47	Wipi2	WD repeat domain phosphoinositide-interacting protein 2
	-0.0565347	0.637774	-0.039507	0.784783	-0.422846	0.0324399	O89086	Rbm3	RNA-binding protein 3
	-0.056713	0.342694	0.0529296	0.233324	0.261472	0.0378704	Q8JZN5	Acad9	Complex I assembly factor ACAD9, mitochondrial
	-0.0575293	0.602573	-0.190093	0.0292426	-0.270751	0.060524	Q9QZF2	Gpc1	Glypican-1 [Cleaved into: Secreted glypican-1]		GPI-anchor amidated serine
	-0.0576193	0.661201	0.0775726	0.617738	0.204189	0.0340512	Q9D9E0	Slc22a17	Solute carrier family 22 member 17	Yes
	-0.0585244	0.644761	-0.0803015	0.61717	0.529816	0.0397657	Q8K2M0	Mrpl38	Large ribosomal subunit protein mL38
	-0.0594909	0.622767	0.242781	0.00924819	-0.00790871	0.967514	Q99J47	Dhrs7b	Dehydrogenase/reductase SDR family member 7B	Yes
	-0.0604694	0.514939	-0.0672694	0.562218	0.228868	0.0321917	Q01065	Pde1b	Dual specificity calcium/calmodulin-dependent 3',5'-cyclic nucleotide phosphodiesterase 1B
	-0.063334	0.431203	0.760398	8.59909e-06	0.101669	0.588806	Q8K1A6	Cc2d1a	Coiled-coil and C2 domain-containing protein 1A
	-0.0651559	0.469964	0.214876	0.013353	0.0298981	0.704427	P22315	Fech	Ferrochelatase, mitochondrial
	-0.067082	0.671169	0.255411	0.0613132	0.321743	0.0160814	Q3TIX9	Usp39	Ubiquitin carboxyl-terminal hydrolase 39
	-0.068204	0.596693	-0.029957	0.738502	-0.267323	0.00682661	Q4VAA2	Cdv3	Protein CDV3
	-0.0687569	0.801701	-0.289146	0.0463534	0.0677309	0.485385	Q60899	Elavl2	ELAV-like protein 2
	-0.0698232	0.717686	-0.0631221	0.438311	-0.499072	0.0455329	O08709	Prdx6	Peroxiredoxin-6
	-0.0715991	0.173923	0.0747916	0.395172	0.287766	0.0130371	O35857	Timm44	Mitochondrial import inner membrane translocase subunit TIM44
	-0.0730018	0.5952	0.163132	0.270324	0.438661	0.0378123	Q8JZN7	Rhot2	Mitochondrial Rho GTPase 2	Yes
	-0.0755855	0.746265	0.395789	0.0393367	-0.0954444	0.655724	Q9ERU9	Ranbp2	E3 SUMO-protein ligase RanBP2
	-0.0759789	0.800954	-0.104979	0.654587	-0.414647	0.000468679	Q7TPR4	Actn1	Alpha-actinin-1
	-0.0762767	0.419131	-0.0995831	0.133353	-0.202879	0.0384106	Q8CFX3	Pcdh1	Protocadherin 1	Yes
	-0.0764534	0.488481	-0.131554	0.390119	-0.428879	0.0120927	Q9CSN1	Snw1	SNW domain-containing protein 1
	-0.0771135	0.597451	-0.1823	0.0711045	-0.226472	0.0384482	Q8BGU5	Ccny	Cyclin-Y		N-myristoyl glycine
	-0.0795569	0.706397	-0.172335	0.384972	-0.272286	0.0283146	Q62241	Snrpc	U1 small nuclear ribonucleoprotein C
	-0.0801312	0.754463	-0.275358	0.0360542	0.298019	0.146359	Q64362	Aktip	AKT-interacting protein
	-0.0840695	0.470686	-0.00318611	0.941069	-0.282279	0.0399813	Q60963	Pla2g7	Platelet-activating factor acetylhydrolase
	-0.0849375	0.57948	-0.818851	7.79566e-05	0.287851	0.470877	F7CD65	Epn2	Epsin 2
	-0.0850105	0.61627	0.0353882	0.789981	-0.484919	0.0421713	Q8BH69	Sephs1	Selenide, water dikinase 1
	-0.0854488	0.283627	-0.0608301	0.532945	-0.256094	0.031848	P59325	Eif5	Eukaryotic translation initiation factor 5
	-0.089705	0.506414	0.254586	0.0226774	0.688564	0.0120892	P03888	Mtnd1	NADH-ubiquinone oxidoreductase chain 1	Yes
	-0.0921186	0.220204	-0.0395456	0.783869	-0.220609	0.00469549	Q80VC9	Camsap3	Calmodulin-regulated spectrin-associated protein 3
	-0.0922078	0.459505	-0.281955	0.0183211	-0.309087	0.00360825	Q9WUK2	Eif4h	Eukaryotic translation initiation factor 4H
	-0.09433	0.614563	0.229112	0.000499625	0.355986	0.00280403	Q04519	Smpd1	Sphingomyelin phosphodiesterase
	-0.0947779	0.214018	-0.212705	0.00714489	-0.138335	0.0152592	Q9QZM0	Ubqln2	Ubiquilin-2
	-0.0978585	0.660078	-0.0471791	0.806402	-0.240261	0.0250973	Q99LD9	Eif2b2	Translation initiation factor eIF2B subunit beta
	-0.100511	0.519297	-0.00613615	0.94491	-0.502338	0.00781891	Q8VD66	Abhd4
	-0.103412	0.614303	0.298879	0.0343843	0.0528347	0.867279	Q9EP89	Lactb	Serine beta-lactamase-like protein LACTB, mitochondrial
	-0.106367	0.454228	0.046644	0.546484	0.333471	0.00221199	O35454	Clcn6	H	Yes
	-0.107314	0.330177	-0.264408	0.0106808	-0.228733	0.319617	P49446	Ptpre	Receptor-type tyrosine-protein phosphatase epsilon	Yes
	-0.108135	0.573153	0.533635	0.0130071	-0.189367	0.495494	Q8C547	Heatr5b	HEAT repeat-containing protein 5B
	-0.108809	0.256412	0.217858	0.0335954	0.237211	0.139008	P56135	Atp5mf	ATP synthase subunit f, mitochondrial	Yes
	-0.110331	0.569342	0.132208	0.306378	-1.17866	0.0157486	Q80X90	Flnb	Filamin-B
	-0.110566	0.399432	-0.552477	0.00894739	-0.475072	0.0447149	P28653	Bgn	Biglycan
	-0.110572	0.491649	0.249675	0.000355414	0.18301	0.337838	P35438	Grin1	Glutamate receptor ionotropic, NMDA 1	Yes
	-0.112385	0.493753	-0.339855	0.00218046	-0.50502	0.00365492	Q8C2Q3	Rbm14	RNA-binding protein 14
	-0.112964	0.521177	0.165571	0.0612996	0.256976	0.0393813	Q9DB60	Prxl2b	Prostamide/prostaglandin F synthase
	-0.113061	0.762214	0.137598	0.656898	0.778503	0.0273414	Q9D8W7	Ociad2	OCIA domain-containing protein 2
	-0.114381	0.241937	0.00266535	0.981358	-0.347327	0.000589333	Q80Z38	Shank2	SH3 and multiple ankyrin repeat domains protein 2
	-0.114544	0.674261	-0.379519	0.0178537	0.479488	0.03691	Q64519	Sdc3	Syndecan-3	Yes
	-0.115647	0.198517	0.0554765	0.411284	-0.307723	0.0281724	Q99LB6	Mat2b	Methionine adenosyltransferase 2 subunit beta
	-0.116869	0.520252	-0.250712	0.0168573	0.293852	0.0506467	Q9D2R6	Coa3	Cytochrome c oxidase assembly factor 3 homolog, mitochondrial	Yes
	-0.118575	0.224594	0.102243	0.0509959	0.295549	0.0211627	P41216	Acsl1	Long-chain-fatty-acid--CoA ligase 1	Yes
	-0.121373	0.256159	-0.204081	0.00384477	-0.143492	0.200429	P97379	G3bp2	Ras GTPase-activating protein-binding protein 2
	-0.121571	0.188315	-0.226899	0.0318222	-0.136122	0.320197	Q9WUA6	Akt3	RAC-gamma serine/threonine-protein kinase
	-0.122053	0.503492	0.191734	0.181491	0.317673	0.0282551	Q3UUI3	Them4	Acyl-coenzyme A thioesterase THEM4
	-0.12473	0.686543	-0.405748	0.0302768	-0.0610415	0.567787	Q8C8R3	Ank2	Ankyrin-2
	-0.12532	0.331442	-0.0418314	0.648822	-0.323638	0.00295461	Q99K51	Pls3	Plastin-3
	-0.125963	0.626065	0.306221	0.0314623	-0.462943	0.146451	Q64191	Aga	N
	-0.127717	0.357385	0.201508	0.0391648	0.191058	0.0273065	Q9JIK9	Mrps34	Small ribosomal subunit protein mS34
	-0.12868	0.476391	0.0872487	0.393816	-0.369822	0.015531	Q3UTJ2	Sorbs2	Sorbin and SH3 domain-containing protein 2
	-0.129928	0.419027	0.412662	0.00219907	-0.111726	0.436051	Q3UFS0	Zyg11b	Protein zyg-11 homolog B
	-0.130986	0.505265	0.267001	0.0855374	-0.198218	0.0351806	Q8BLR2	Cpne4	Copine-4
	-0.130992	0.426973	0.0419691	0.589027	-0.487852	0.0460423	Q9WV69	Dmtn	Dematin
	-0.134398	0.305043	0.0477041	0.358925	-0.243144	0.0361342	Q9QXS1	Plec	Plectin
	-0.136175	0.55111	0.486072	0.0389138	0.0994167	0.726273	P70302	Stim1	Stromal interaction molecule 1	Yes
	-0.137978	0.365822	-0.0584046	0.613457	0.27374	0.0223693	Q8CC88	Vwa8	von Willebrand factor A domain-containing protein 8
	-0.143359	0.438571	0.24806	0.0202726	-0.113721	0.163008	Q6NS60	Fbxo41	F-box only protein 41
	-0.144758	0.291583	-0.2512	0.0409325	-0.268908	0.0276455	Q8K2K6	Agfg1	Arf-GAP domain and FG repeat-containing protein 1
	-0.145305	0.212164	0.172884	0.104285	-0.287035	0.0334801	Q8JZW4	Cpne5	Copine-5
	-0.145976	0.397323	-0.396996	0.000664974	-0.575389	8.60861e-05	P20357	Map2	Microtubule-associated protein 2
	-0.146394	0.193497	0.288925	0.030264	-0.111238	0.402232	A2RT62	Fbxl16	F-box/LRR-repeat protein 16
	-0.150338	0.210203	0.0758229	0.387478	0.542981	0.0122588	Q9DCJ5	Ndufa8	NADH dehydrogenase [ubiquinone] 1 alpha subcomplex subunit 8
	-0.150956	0.26565	0.153282	0.356538	0.439651	0.0106404	Q8BJZ4	Mrps35	Small ribosomal subunit protein mS35
	-0.153309	0.00345364	-0.294118	0.00506967	-0.62871	4.96266e-06	Q7TQH0	Atxn2l	Ataxin-2-like protein
	-0.15461	0.0189059	-0.0863003	0.00750967	-0.250607	0.000912795	P54775	Psmc4	26S proteasome regulatory subunit 6B
	-0.15532	0.410298	0.0753587	0.500157	-0.393288	0.0414691	Q9WTQ5	Akap12	A-kinase anchor protein 12		N-myristoyl glycine
	-0.155495	0.448303	0.10664	0.502856	0.475217	0.0403198	Q9CR23	Tmem9	Proton-transporting V-type ATPase complex assembly regulator TMEM9	Yes
	-0.156002	0.163207	0.197693	0.240311	-0.346454	0.0154584	Q6DFV3	Arhgap21	Rho GTPase-activating protein 21
	-0.158473	0.152909	-0.222305	0.0466316	0.0905549	0.0451278	Q8BGB7	Enoph1	Enolase-phosphatase E1
	-0.160457	0.0911386	0.207328	0.0085146	0.0867845	0.492039	Q6DIC0	Smarca2	Probable global transcription activator SNF2L2
	-0.163109	0.444429	0.18016	0.372429	0.598394	0.00540502	Q9CYR0	Ssbp1	Single-stranded DNA-binding protein, mitochondrial
	-0.163807	0.291032	0.179341	0.0133528	0.284066	0.169597	Q9R1V7	Adam23	Disintegrin and metalloproteinase domain-containing protein 23	Yes
	-0.16689	0.622263	-0.249239	0.0377927	0.216915	0.147352	Q9D0L4	Adck1	AarF domain-containing protein kinase 1
	-0.169259	0.166841	0.141967	0.424793	-0.602912	0.0106727	P16045	Lgals1	Galectin-1
	-0.170799	0.239743	0.310799	0.0175227	-0.0420768	0.499906	Q5SSM3	Arhgap44	Rho GTPase-activating protein 44
	-0.171299	0.663752	0.263398	0.302355	-0.33092	0.00961792	Q6ZPQ6	Pitpnm2	Membrane-associated phosphatidylinositol transfer protein 2
	-0.171515	0.425805	0.12911	0.364539	-1.38312	0.00968442	E9Q616	Ahnak	AHNAK nucleoprotein
	-0.174078	0.0407677	0.113394	0.109658	-0.460513	0.0883416	Q8BL65	Ablim2	Actin-binding LIM protein 2
	-0.174435	0.184994	0.193351	0.224606	0.449591	0.0443194	Q920B9	Supt16h	FACT complex subunit SPT16
	-0.175179	0.320861	0.212996	0.0346933	-0.0307146	0.785494	Q61595	Ktn1	Kinectin	Yes
	-0.178758	0.52362	-0.530548	0.0060149	0.209014	0.204101	Q99MR8	Mccc1	Methylcrotonoyl-CoA carboxylase subunit alpha, mitochondrial
	-0.180172	0.278727	0.269988	0.0241203	-0.187239	0.0943566	Q8K4G5	Ablim1	Actin-binding LIM protein 1
	-0.180799	0.367494	0.412287	0.046417	0.253083	0.0837278	Q99M31	Hspa14	Heat shock 70 kDa protein 14
	-0.182	0.242318	0.209374	0.0120921	-0.110563	0.427522	Q8VCX5	Micu1	Calcium uptake protein 1, mitochondrial
	-0.183042	0.522594	-0.583916	0.000395355	-0.263401	0.174714	Q9D1C8	Vps28	Vacuolar protein sorting-associated protein 28 homolog
	-0.185037	0.387543	0.0318094	0.609947	-0.342235	0.0136774	Q9EQ80	Nif3l1	NIF3-like protein 1
	-0.192271	0.314411	-0.103922	0.533329	0.69838	0.0219183	Q9CRD2	Emc2	ER membrane protein complex subunit 2
	-0.192753	0.358584	0.308071	0.0299033	-0.210216	0.456026	P26450	Pik3r1	Phosphatidylinositol 3-kinase regulatory subunit alpha
	-0.194811	0.405898	0.148504	0.425505	-0.457048	0.00145463	O89023	Tpp1	Tripeptidyl-peptidase 1
	-0.200674	0.0130457	-0.107307	0.221206	-0.0719357	0.520179	Q9JM13	Rabgef1	Rab5 GDP/GTP exchange factor
	-0.201754	0.0272564	0.527096	0.0225543	0.0318047	0.748546	Q3V3Q7	Pacs2	Phosphofurin acidic cluster sorting protein 2
	-0.204126	0.0111278	0.256878	0.00668496	-0.313799	0.0941394	Q9Z268	Rasal1	RasGAP-activating-like protein 1
	-0.206933	0.263371	0.0660094	0.726463	0.450024	0.0398141	Q8R180	Ero1a	ERO1-like protein alpha
	-0.207024	0.415411	0.394942	0.0210051	0.216026	0.0458296	Q69ZK0	Prex1	Phosphatidylinositol 3,4,5-trisphosphate-dependent Rac exchanger 1 protein
	-0.210641	0.130989	-0.0239715	0.835102	0.403714	0.00271599	Q9D6S7	Mrrf	Ribosome-recycling factor, mitochondrial
	-0.212076	0.0371751	-0.0574907	0.533878	-0.198765	0.141403	Q2M3X8	Phactr1	Phosphatase and actin regulator 1
	-0.217333	0.0939818	-0.000439448	0.995539	0.677438	0.00183628	Q8BK72	Mrps27	Small ribosomal subunit protein mS27
	-0.218819	0.189363	-0.109445	0.154464	-0.184062	0.0453313	Q6P9K8	Caskin1	Caskin-1
	-0.219547	0.103853	0.105054	0.296134	0.337072	0.0388435	Q8BP48	Metap1	Methionine aminopeptidase 1
	-0.221349	0.279858	0.133269	0.451537	-0.27673	0.0247621	Q8BW96	Camk1d	Calcium/calmodulin-dependent protein kinase type 1D
	-0.224708	0.0540609	0.114682	0.449542	0.296104	0.0370324	Q66GT5	Ptpmt1	Phosphatidylglycerophosphatase and protein-tyrosine phosphatase 1
	-0.226122	0.117111	0.631204	0.00117223	-0.363262	0.287947	D3YZI9	Pgbd5	PiggyBac transposable element-derived protein 5
	-0.226923	0.205787	0.176864	0.0351364	0.222767	0.00921232	P11103	Parp1	Poly [ADP-ribose] polymerase 1
	-0.229764	0.324437	0.499373	0.0328874	0.230023	0.186375	Q91XL3	Uxs1	UDP-glucuronic acid decarboxylase 1	Yes
	-0.231177	0.493062	-0.0929978	0.490897	0.611143	0.0156283	O88998	Olfm1	Noelin
	-0.231818	0.332169	-0.00208633	0.989066	-0.200973	0.0435892	Q06335	Aplp2	Amyloid beta precursor like protein 2	Yes
	-0.234068	0.21681	-0.305943	0.0348105	-0.13264	0.499725	Q8R0H9	Gga1	ADP-ribosylation factor-binding protein GGA1
	-0.235244	0.106017	-0.0235162	0.782742	-0.189639	0.00254585	Q6IR34	Gpsm1	G-protein-signaling modulator 1
	-0.237945	0.0420669	-0.360496	0.00655345	-0.189962	0.265064	Q8R464	Cadm4	Cell adhesion molecule 4	Yes
	-0.238128	0.0213093	0.108039	0.290336	-0.288815	0.313673	Q8BNW9	Kbtbd11	Kelch repeat and BTB domain-containing protein 11
	-0.238565	0.226416	0.218213	0.135379	-0.460542	0.00668069	Q99KC8	Vwa5a	von Willebrand factor A domain-containing protein 5A
	-0.241695	0.0165147	0.128552	0.260147	0.976148	0.0032948	Q62443	Nptx1	Neuronal pentraxin-1
	-0.243943	0.0252809	0.12333	0.532527	0.015849	0.867661	Q6GYP7	Ralgapa1	Ral GTPase-activating protein subunit alpha-1
	-0.247103	0.027754	0.144979	0.314959	-0.0113131	0.87877	Q9QXL2	Kif21a	Kinesin-like protein KIF21A
	-0.247201	0.0488501	0.059744	0.518147	0.0174378	0.888735	Q9Z2D8	Mbd3	Methyl-CpG-binding domain protein 3
	-0.247838	0.359509	-0.0701034	0.649173	-0.656659	0.0291207	Q6URW6	Myh14	Myosin-14
	-0.248631	0.00135873	-0.00289186	0.982471	-0.125902	0.125204	Q78JW9	Ubfd1	Ubiquitin domain-containing protein UBFD1
	-0.251112	0.122778	0.143507	0.0114557	-0.203187	0.0434912	O88967	Yme1l1	ATP-dependent zinc metalloprotease YME1L1	Yes
	-0.252983	0.173814	-0.0584698	0.540455	-0.594885	0.00408574	Q8K0S0	Phyhip	Phytanoyl-CoA hydroxylase-interacting protein
	-0.256206	0.247442	-0.196079	0.43599	0.352308	0.0340429	Q8BKV0	Spock3	Testican-3
	-0.259589	0.0202787	-0.19082	0.109902	0.226045	0.249403	Q8C4Q6	Aida	Axin interactor, dorsalization-associated protein
	-0.260785	0.00528092	-0.00126218	0.984734	-0.0723302	0.0389429	Q8BML9	Qars1	Glutamine--tRNA ligase
	-0.263179	0.299669	0.257289	0.253793	0.43595	0.00918483	Q9DB41	Slc25a18	Mitochondrial glutamate carrier 2	Yes
	-0.26325	0.0685281	0.0608836	0.78251	-0.194289	0.0197647	Q9CQV6	Map1lc3b	Microtubule-associated protein 1 light chain 3 beta		Phosphatidylethanolamine amidated glycine
	-0.266822	0.000312712	-0.284352	0.0146993	-0.557544	0.0231003	P97783	Mllt11	Protein AF1q
	-0.272338	0.289051	0.197938	0.0456316	0.0644573	0.381363	Q9CRA7	Dmac2l	ATP synthase subunit s, mitochondrial
	-0.27249	0.0764279	0.247009	0.0353632	-0.0936365	0.494637	Q8C2E7	Washc5	WASH complex subunit 5
	-0.273652	0.00418477	0.0879446	0.361886	0.186792	0.00226737	Q9D832	Dnajb4	DnaJ homolog subfamily B member 4
	-0.274678	0.133232	0.157648	0.0462747	0.0252321	0.722549	Q9D554	Sf3a3	Splicing factor 3A subunit 3
	-0.276226	0.0163702	-0.173885	0.0674809	-0.738	4.94418e-05	Q68ED7	Crtc1	CREB-regulated transcription coactivator 1
	-0.276326	0.000993607	0.0188656	0.823656	0.151837	0.025391	Q922P9	Glyr1	Cytokine-like nuclear factor N-PAC
	-0.277442	0.0369029	0.0808339	0.22124	-0.130928	0.609076	Q9CWM4	Pfdn1	Prefoldin subunit 1
	-0.278481	0.273271	-0.187065	0.421356	-0.307954	6.77327e-05	P23591	Gfus	GDP-L-fucose synthase
	-0.279312	0.282044	0.0208847	0.934333	0.296687	0.0128315	Q9CQX8	Kgd4	Alpha-ketoglutarate dehydrogenase component 4
	-0.28145	0.0259152	0.330488	0.0479969	0.401873	0.0473239	Q8BHN0	Ppm1l	Protein phosphatase 1L	Yes
	-0.285227	0.193778	-0.23041	0.264503	-0.240601	0.0488202	Q8R361	Rab11fip5	Rab11 family-interacting protein 5
	-0.286324	0.00591839	0.101768	0.591466	0.335128	0.0893856	Q80ZS3	Mrps26	Small ribosomal subunit protein mS26
	-0.28846	0.0229787	-0.0921819	0.536994	-0.00402367	0.984258	Q3UHC7	Dab2ip	Disabled homolog 2-interacting protein
	-0.293331	0.229724	-0.913565	9.0155e-05	-0.963139	0.0139174	O89017	Lgmn	Legumain
	-0.295738	0.0434529	0.18667	0.00206403	-0.14782	0.258243	Q9QX47	Son	Protein SON
	-0.296024	0.0820341	0.235473	0.0223252	0.159402	0.377271	P16388	Kcna1	Potassium voltage-gated channel subfamily A member 1	Yes	S-palmitoyl cysteine
	-0.29685	0.0265419	-0.0958805	0.541398	-0.155418	0.304373	Q61749	Eif2b4	Translation initiation factor eIF2B subunit delta
	-0.299261	0.00107251	-0.17839	0.0305479	-0.332571	0.10601	Q9D2N4	Dtna	Dystrobrevin alpha
	-0.301145	0.000127565	0.283167	0.0529226	-0.215985	0.158935	Q6PF93	Pik3c3	Phosphatidylinositol 3-kinase catalytic subunit type 3
	-0.303509	0.000896926	-0.112022	0.163905	-0.00190895	0.979406	Q9Z2D1	Mtmr2	Phosphatidylinositol-3,5-bisphosphate 3-phosphatase MTMR2
	-0.308225	0.0397242	0.00866765	0.953683	-0.249077	0.264944	Q8BPB0	Mob1b	MOB kinase activator 1B
	-0.316751	0.0028255	0.00583914	0.956667	-0.0571389	0.591926	A0A1Y7VME9	Kidins220	Kinase D-interacting substrate 220	Yes
	-0.318991	0.025452	-0.110943	0.533515	-0.0181787	0.958569	Q8K010	Oplah	5-oxoprolinase
	-0.320713	0.0212542	0.234389	0.319027	-0.239111	0.197121	Q6DFY8	Brinp2	BMP/retinoic acid-inducible neural-specific protein 2
	-0.323412	0.265954	0.0135834	0.846995	-0.303011	0.0418569	Q61739	Itga6	Integrin alpha-6	Yes	S-palmitoyl cysteine; by DHHC3
	-0.334632	0.129467	0.22529	0.0393439	-0.242461	0.0664615	A2CG49	Kalrn	Kalirin
	-0.336595	0.0129878	0.24145	0.102367	0.0334958	0.835564	Q78IK4	Apool	MICOS complex subunit Mic27	Yes
	-0.340481	0.00664525	-0.16676	0.0945498	0.41202	0.0457405	P16332	Mmut	Methylmalonyl-CoA mutase, mitochondrial
	-0.343155	0.143903	0.358037	0.0295081	0.0619296	0.503131	Q922Q9	Chid1	Chitinase domain-containing protein 1
	-0.352823	0.307465	0.414672	0.0320742	-0.30433	0.303723	Q8JZZ7	Adgrl2	Adhesion G protein-coupled receptor L2	Yes
	-0.357726	0.0105055	0.250804	0.123425	-0.0550516	0.736049	Q3U2I3	Fhip1b	FHF complex subunit HOOK-interacting protein 1B
	-0.363737	0.0732633	0.433534	0.000258705	0.0262614	0.754975	Q8BH57	Wdr48	WD repeat-containing protein 48
	-0.366029	0.0140057	0.197242	0.141622	0.280773	0.26663	O35075	Vps26c	Vacuolar protein sorting-associated protein 26C
	-0.367904	0.0494765	-0.254606	0.0618637	-0.0315429	0.873471	Q6ZQA6	Igsf3	Immunoglobulin superfamily member 3	Yes
	-0.37534	0.0366162	0.328234	0.0761877	0.373917	0.0688925	E9PZ19	Igsf9b	Protein turtle homolog B	Yes
	-0.392368	0.195067	-0.300004	0.0265041	0.139592	0.221995	Q8VD65	Pik3r4	Phosphoinositide 3-kinase regulatory subunit 4		N-myristoyl glycine
	-0.394485	0.0360707	-0.151469	0.144225	-0.102477	0.222189	O70310	Nmt1	Glycylpeptide N-tetradecanoyltransferase 1
	-0.409254	0.015265	-0.469429	0.00392805	-0.468325	0.0183885	Q9D1J3	Sarnp	SAP domain-containing ribonucleoprotein
	-0.410824	0.0389779	0.0111998	0.928611	-0.132402	0.269443	Q9CYR6	Pgm3	Phosphoacetylglucosamine mutase
	-0.415819	0.00276004	0.166625	0.317192	0.34198	0.00322873	Q61102	Abcb7	Iron-sulfur clusters transporter ABCB7, mitochondrial	Yes
	-0.42046	0.0210326	0.215283	0.0726582	-0.146353	0.3909	Q8R3Q2	Ppp6r2	Serine/threonine-protein phosphatase 6 regulatory subunit 2
	-0.421589	0.0119746	0.0993335	0.402524	-0.219796	0.301081	Q9D5V6	Syap1	Synapse-associated protein 1
	-0.426828	1.63904e-05	0.0396807	0.773512	0.423413	0.0347818	Q9D1P0	Mrpl13	Large ribosomal subunit protein uL13m
	-0.430387	0.00251777	0.258845	0.097825	0.294699	0.00426368	Q80XU8	Lrfn4	Leucine-rich repeat and fibronectin type-III domain-containing protein 4	Yes
	-0.440085	0.230346	0.330236	0.01169	-0.383963	0.494155	Q9CZJ2	Hspa12b	Heat shock 70 kDa protein 12B
	-0.440401	0.0224793	-0.837354	0.000158075	-0.484869	0.00327528	D3YZU1	Shank1	SH3 and multiple ankyrin repeat domains protein 1
	-0.443894	4.83246e-05	-0.0103325	0.943632	-0.0283429	0.805892	Q91ZM2	Sh2b1	SH2B adapter protein 1
	-0.45167	0.00429017	0.206829	0.266368	0.363369	0.267855	E9Q735	Ube4a	Ubiquitin conjugation factor E4 A
	-0.45282	0.169853	-0.0447751	0.747679	-0.676773	0.0361177	P03995	Gfap	Glial fibrillary acidic protein
	-0.460654	0.000123472	-0.242582	0.000353143	-0.0989195	0.505031	Q8BYM5	Nlgn3	Neuroligin-3	Yes
	-0.461534	0.0285901	-0.12169	0.305367	0.262585	0.225336	P50096	Impdh1	Inosine-5'-monophosphate dehydrogenase 1
	-0.468689	0.00231539	0.0671708	0.470191	-0.399378	0.0256433	Q9DB29	Iah1	Isoamyl acetate-hydrolyzing esterase 1 homolog
	-0.47084	0.0252023	0.678896	0.10176	-0.0487996	0.573346	Q56A07	Scn2b	Sodium channel regulatory subunit beta-2	Yes
	-0.477778	0.00159805	-0.0499934	0.573661	-0.0432566	0.705466	P28741	Kif3a	Kinesin-like protein KIF3A
	-0.487876	0.00841545	0.197059	0.117263	-0.468916	0.0298101	Q9DB73	Cyb5r1	NADH-cytochrome b5 reductase 1	Yes
	-0.489722	0.0395317	0.216967	0.129061	0.343891	0.0239662	O88738	Birc6	Dual E2 ubiquitin-conjugating enzyme/E3 ubiquitin-protein ligase BIRC6
	-0.4938	0.123495	0.279677	0.0603526	-0.4823	0.0313749	Q8C437	Pex5l	PEX5-related protein
	-0.494441	0.0884737	0.0649781	0.620035	-0.456787	0.0453498	P97393	Arhgap5	Rho GTPase-activating protein 5
	-0.501188	0.0331992	-0.0864675	0.798814	-0.213016	0.0576762	Q6RHR9	Magi1	Membrane-associated guanylate kinase, WW and PDZ domain-containing protein 1
	-0.506062	0.00485348	0.377037	0.00977254	0.0854279	0.741201	Q922P8	Tmem132a	Transmembrane protein 132A	Yes
	-0.506278	0.000277157	-0.452293	0.000736632	-0.526139	0.000242977	Q80X50	Ubap2l	Ubiquitin-associated protein 2-like
	-0.506684	0.000607629	-0.35986	0.0261027	-0.373872	0.202119	O35988	Sdc4	Syndecan-4	Yes
	-0.521402	0.0161038	0.13602	0.480647	-0.0254544	0.939476	Q9D1F4	Akt1s1	Proline-rich AKT1 substrate 1
	-0.523416	0.016013	-0.290356	0.185288	-0.220942	0.0805234	Q8R0G9	Nup133	Nuclear pore complex protein Nup133
	-0.531387	0.00838093	0.170936	0.391347	-0.209233	0.0392976	Q61097	Ksr1	Kinase suppressor of Ras 1
	-0.532367	0.48756	-0.408358	0.0072176	-0.3795	0.00178947	Q810U4	Nrcam	Neuronal cell adhesion molecule	Yes
	-0.547652	0.0261514	0.0201311	0.899955	0.0546915	0.539929	O70378	Emc8	ER membrane protein complex subunit 8
	-0.578297	0.00168464	0.326853	0.0774492	-0.177785	0.23778	Q9QYR9	Acot2	Acyl-coenzyme A thioesterase 2, mitochondrial
	-0.594104	0.00983591	-0.500018	0.00254691	-0.758254	0.000217959	Q8CC35	Synpo	Synaptopodin
	-0.609101	0.077436	0.332608	0.0466329	0.0391877	0.886775	P24788	Cdk11b	Cyclin-dependent kinase 11B
	-0.613723	0.0176404	-0.0250809	0.846292	-0.214728	0.276429	Q91WG7	Dgkg	Diacylglycerol kinase gamma
	-0.620933	0.0117752	-0.0019239	0.985111	-0.38962	0.0965981	P35123	Usp4	Ubiquitin carboxyl-terminal hydrolase 4
	-0.62117	0.0129145	-0.371025	0.00518018	-0.193187	0.125662	E9Q828	Atp2b4	Calcium-transporting ATPase	Yes
	-0.621793	0.0294998	0.11999	0.403865	-0.170094	0.000705256	Q811D0	Dlg1	Disks large homolog 1
	-0.627456	0.00794837	0.113214	0.619911	0.231671	0.1395	Q9D1I5	Mcee	Methylmalonyl-CoA epimerase, mitochondrial
	-0.6281	2.61125e-06	0.127301	0.383937	0.279186	0.029603	Q8BP71	Rbfox2	RNA binding protein fox-1 homolog 2
	-0.633979	0.000171826	-0.142123	0.0106286	-0.0235248	0.939548	Q80U40	Rimbp2	RIMS-binding protein 2
	-0.684195	0.00532924	0.348918	0.245327	0.0931221	0.590526	Q9D662	Sec23b	Protein transport protein Sec23B
	-0.778647	0.00027322	0.0155323	0.94272	0.0334957	0.695476	Q6ZQ82	Arhgap26	Rho GTPase-activating protein 26
	-0.825682	0.000675492	0.00685384	0.97235	0.143265	0.645893	Q6NSW3	Sphkap	A-kinase anchor protein SPHKAP
	-0.920118	0.0529073	0.206424	0.00308618	-0.152575	0.501341	Q8VHN8	Nudt16l1	Tudor-interacting repair regulator protein
	-1.04979	0.000357275	-0.219537	9.55288e-05	0.136001	0.527984	Q921G8	Tubgcp2	Gamma-tubulin complex component 2
