# Supplementary material for: Lysine myristoylation mediates long-term potentiation via membrane enrichment of synaptic plasticity effectors
Source: EMBO J. 2025 Jun 17;44(15):4196–221. doi: 10.1038/s44318-025-00484-3 (PMC12316903; doi:10.1038/s44318-025-00484-3)
Supplement: Supplementary file 4 — Dataset EV2 [file 44318_2025_484_MOESM4_ESM.xlsx]

## Sheet: Hippocampal proteomics
Instrumental Conditioning induced changes to the hippocampal proteome: significant proteins (one-way ANOVA)
Normalised Intensity
WT uncond	WT Inst	DDHD2-/- uncond	DDHD2-/- Inst	Cluster	Accession	Gene	Protein names	Trans-membrane Domain	Uniprot Lipidation Annotation
0.192243	0.163657	0.286377	0.357723	1	Q9R1K9	Cetn2	Centrin-2
0.181966	0.169214	0.260052	0.388768	1	Q9QZM0	Ubqln2	Ubiquilin-2
0.210544	0.17259	0.278658	0.338208	1	Q8R317	Ubqln1	Ubiquilin-1
0.17572	0.170319	0.280339	0.373622	1	Q9ER00	Stx12	Syntaxin-12	Yes
0.21348	0.177955	0.278054	0.330511	1	Q9CRD0	Ociad1	OCIA domain-containing protein 1
0.209776	0.200449	0.291628	0.298148	1	Q9D328	Tmem35a	Novel acetylcholine receptor chaperone	Yes
0.191269	0.216486	0.276389	0.315855	1	Q6SKR2	N6amt1	Methyltransferase N6AMT1
0.214717	0.172206	0.288638	0.324439	1	O35594	Ift81	Intraflagellar transport protein 81 homolog
0.197471	0.173168	0.359797	0.269564	1	Q9QZE7	Tsnax	Translin-associated protein X
0.195701	0.188574	0.267643	0.348081	1	Q9D7M1	Gid8	Glucose-induced degradation protein 8 homolog
0.222822	0.188995	0.291622	0.296561	1	Q64213	Sf1	Splicing factor 1
0.207955	0.189533	0.282507	0.320005	1	Q8CHU3	Epn2	Epsin-2
0.200878	0.188882	0.283103	0.327136	1	Q9CPQ3	Tomm22	Mitochondrial import receptor subunit TOM22 homolog	Yes
0.211067	0.18713	0.271391	0.330411	1	Q9CR27	Washc3	WASH complex subunit 3
0.174008	0.211692	0.288121	0.326179	1	P70699	Gaa	Lysosomal alpha-glucosidase
0.205277	0.159769	0.298279	0.336675	1	Q03517	Scg2	Secretogranin-2
0.199852	0.185254	0.276687	0.338207	1	P53996	Cnbp	CCHC-type zinc finger nucleic acid binding protein
0.1981	0.187293	0.300064	0.314542	1	Q99LT0	Dpy30	Protein dpy-30 homolog
0.194184	0.185061	0.315758	0.304997	1	Q9ERR1	Ndel1	Nuclear distribution protein nudE-like 1		S-palmitoyl cysteine
0.200002	0.170579	0.283004	0.346415	1	Q78YZ6	Scoc	Short coiled-coil protein
0.219929	0.138237	0.342263	0.299572	1	Q9ER58	Spock2	Testican-2
0.228704	0.169871	0.291197	0.310228	1	P56391	Cox6b1	Cytochrome c oxidase subunit 6B1
0.202407	0.174784	0.310338	0.312471	1	Q9Z2I0	Letm1	Mitochondrial proton/calcium exchanger protein	Yes
0.202334	0.193211	0.343601	0.260854	1	Q6IRU5	Cltb	Clathrin light chain B
0.223667	0.190142	0.280851	0.305341	1	Q62083	Pick1	PRKCA-binding protein		S-palmitoyl cysteine
0.190878	0.176054	0.36291	0.270158	1	Q9D6N5	Drap1	Dr1-associated corepressor
0.209747	0.159879	0.289032	0.341341	1	Q8BNY6	Ncs1	Neuronal calcium sensor 1		N-myristoyl glycine
0.220604	0.195579	0.311277	0.27254	1	Q9CWE0	Mtfr1l	Mitochondrial fission regulator 1-like
0.221169	0.18005	0.353992	0.24479	1	Q9Z1G3	Atp6v1c1	V-type proton ATPase subunit C 1
0.245169	0.179495	0.329503	0.245833	1	O35381	Anp32a	Acidic leucine-rich nuclear phosphoprotein 32 family member A
0.217006	0.166099	0.318482	0.298413	1	Q6NZL0	Mtcl3	Microtubule cross-linking factor 3	Yes
0.217884	0.17144	0.29471	0.315966	1	Q80VP1	Epn1	Epsin-1
0.196896	0.149587	0.339171	0.314345	1	Q920E5	Fdps	Farnesyl pyrophosphate synthase
0.220938	0.191444	0.286196	0.301423	1	Q99KW9	Itfg1	T-cell immunomodulatory protein	Yes
0.219314	0.151869	0.290881	0.337936	1	Q9WTT4	Atp6v1g2	V-type proton ATPase subunit G 2
0.233287	0.204214	0.296827	0.265672	1	Q99KJ8	Dctn2	Dynactin subunit 2
0.205522	0.17787	0.293353	0.323255	1	Q8VCI5	Pex19	Peroxisomal biogenesis factor 19		S-farnesyl cysteine
0.189036	0.207562	0.321253	0.282149	1	P70663	Sparcl1	SPARC-like protein 1
0.213156	0.193656	0.324462	0.268725	1	P97372	Psme2	Proteasome activator complex subunit 2
0.205545	0.186734	0.357304	0.250417	1	Q9D3A9	Ttyh1	Protein tweety homolog 1	Yes
0.195363	0.158179	0.369522	0.276936	1	P50428	Arsa	Arylsulfatase A
0.210699	0.192409	0.314763	0.282129	1	Q9DBG5	Plin3	Perilipin-3
0.203829	0.167158	0.367158	0.261854	1	P47963	Rpl13	Large ribosomal subunit protein eL13
0.190043	0.164207	0.351923	0.293827	1	Q8K1Z0	Coq9	Ubiquinone biosynthesis protein COQ9, mitochondrial
0.239602	0.185827	0.308215	0.266356	1	Q3UM45	Ppp1r7	Protein phosphatase 1 regulatory subunit 7
0.207758	0.20235	0.338396	0.251497	1	Q61644	Pacsin1	Protein kinase C and casein kinase substrate in neurons protein 1
0.223935	0.178225	0.286952	0.310888	1	P70302	Stim1	Stromal interaction molecule 1	Yes
0.224527	0.187575	0.344254	0.243643	1	P35564	Canx	Calnexin	Yes	S-palmitoyl cysteine
0.224962	0.180288	0.319502	0.275248	1	D3Z3M7	Clip1	CAP-GLY domain containing linker protein 1
0.211759	0.188681	0.304902	0.294659	1	Q8BVI5	Stx16	Syntaxin-16	Yes
0.228393	0.170158	0.329815	0.271633	1	P62843	Rps15	Small ribosomal subunit protein uS19
0.222412	0.201352	0.32398	0.252256	1	P62270	Rps18	Small ribosomal subunit protein uS13
0.189713	0.162762	0.328071	0.319454	1	Q61282	Acan	Aggrecan core protein
0.21267	0.190191	0.288169	0.308969	1	P62748	Hpcal1	Hippocalcin-like protein 1		N-myristoyl glycine
0.243861	0.173377	0.326805	0.255956	1	Q9CQ69	Uqcrq	Cytochrome b-c1 complex subunit 8	Yes
0.227242	0.190368	0.321836	0.260554	1	Q9D855	Uqcrb	Cytochrome b-c1 complex subunit 7
0.229627	0.16343	0.301306	0.305636	1	Q8BFY6	Pef1	Peflin
0.206427	0.192901	0.300328	0.300345	1	Q9JHU9	Isyna1	Inositol-3-phosphate synthase 1
0.209656	0.179827	0.266218	0.344299	1	Q9JKY0	Cnot9	CCR4-NOT transcription complex subunit 9
0.204526	0.18442	0.322161	0.288894	1	Q03958	Pfdn6	Prefoldin subunit 6
0.219912	0.194103	0.287352	0.298633	1	P14206	Rpsa	Small ribosomal subunit protein uS2
0.187966	0.452038	0.129079	0.230917	2	E9Q401	Ryr2	Ryanodine receptor 2	Yes
0.25832	0.294746	0.214613	0.23232	2	A0A0A6YX18	Atp6v1h	V-type proton ATPase subunit H
0.258232	0.2989	0.218192	0.224675	2	A2AN08	Ubr4	E3 ubiquitin-protein ligase UBR4
0.212983	0.416954	0.189165	0.180898	2	Q99104	Myo5a	Unconventional myosin-Va
0.271227	0.319087	0.213083	0.196603	2	Q8BU30	Iars1	Isoleucine--tRNA ligase, cytoplasmic
0.294715	0.366214	0.191043	0.148028	2	P46935	Nedd4	E3 ubiquitin-protein ligase NEDD4
0.276609	0.33152	0.217072	0.174799	2	Q80ZX0	Sec24b	SEC24 homolog B, COPII coat complex component
0.242223	0.414626	0.189881	0.15327	2	Q3UUG6	Tbc1d24	TBC1 domain family member 24
0.235399	0.381105	0.201795	0.181701	2	Q5SSL4	Abr	Active breakpoint cluster region-related protein
0.249953	0.302972	0.208761	0.238314	2	Q9CUN6	Smurf1	E3 ubiquitin-protein ligase SMURF1
0.266784	0.33415	0.193413	0.205652	2	P35438	Grin1	Glutamate receptor ionotropic, NMDA 1	Yes
0.283257	0.322265	0.204514	0.189963	2	P51175	Ppox	Protoporphyrinogen oxidase
0.23025	0.385717	0.135369	0.248664	2	E9PY16	Adap1	ArfGAP with dual PH domains 1
0.26231	0.323714	0.175431	0.238545	2	Q8K212	Pacs1	Phosphofurin acidic cluster sorting protein 1
0.268074	0.297482	0.194931	0.239513	2	Q91V14	Slc12a5	Solute carrier family 12 member 5	Yes
0.239532	0.386447	0.166108	0.207913	2	Q8JZP2	Syn3	Synapsin-3
0.251844	0.320551	0.19701	0.230595	2	Q99MK8	Grk2	Beta-adrenergic receptor kinase 1
0.239428	0.339435	0.24577	0.175367	2	Q8VEK3	Hnrnpu	Heterogeneous nuclear ribonucleoprotein U
0.170549	0.377618	0.215506	0.236326	2	P59764	Dock4	Dedicator of cytokinesis protein 4
0.277806	0.348704	0.149848	0.223642	2	Q99KF1	Tmed9	Transmembrane emp24 domain-containing protein 9	Yes
0.250677	0.325926	0.186175	0.237223	2	Q8CE90	Map2k7	Dual specificity mitogen-activated protein kinase kinase 7
0.270272	0.320251	0.191459	0.218018	2	Q6ZWR6	Syne1	Nesprin-1	Yes
0.22318	0.340795	0.211401	0.224624	2	Q6ZQ82	Arhgap26	Rho GTPase-activating protein 26
0.274418	0.277496	0.212421	0.235664	2	P32921	Wars1	Tryptophan--tRNA ligase, cytoplasmic
0.265895	0.32893	0.200594	0.204581	2	Q9JMH9	Myo18a	Unconventional myosin-XVIIIa
0.183475	0.350023	0.199141	0.267361	2	Q9EPN1	Nbea	Neurobeachin
0.242773	0.331401	0.202318	0.223507	2	Q9JHU4	Dync1h1	Cytoplasmic dynein 1 heavy chain 1
0.220271	0.356541	0.157889	0.265299	2	P0C192	Lrrc4b	Leucine-rich repeat-containing protein 4B	Yes
0.221482	0.339615	0.23123	0.207672	2	Q8CHC4	Synj1	Synaptojanin-1
0.247714	0.3058	0.189735	0.256751	2	Q61137	Astn1	Astrotactin-1	Yes
0.263616	0.284638	0.211685	0.240061	2	Q80TJ1	Cadps	Calcium-dependent secretion activator 1
0.249588	0.319883	0.196796	0.233734	2	P62743	Ap2s1	AP-2 complex subunit sigma
0.247793	0.322163	0.212595	0.217449	2	Q68FD5	Cltc	Clathrin heavy chain 1
0.264746	0.343325	0.194381	0.197547	2	Q5SYD0	Myo1d	Unconventional myosin-Id
0.233204	0.301272	0.221951	0.243573	2	Q9Z268	Rasal1	RasGAP-activating-like protein 1
0.287278	0.319606	0.193728	0.199388	2	Q62167	Ddx3x	ATP-dependent RNA helicase DDX3X
0.273466	0.36527	0.132839	0.228426	2	Q791T5	Mtch1	Mitochondrial carrier homolog 1	Yes
0.260359	0.303963	0.19415	0.241528	2	Q6P5E4	Uggt1	UDP-glucose:glycoprotein glucosyltransferase 1
0.257006	0.30835	0.209918	0.224727	2	D3YUZ8	Dlg2	Discs large MAGUK scaffold protein 2
0.248318	0.305938	0.19813	0.247614	2	Q91V92	Acly	ATP-citrate synthase
0.232811	0.309404	0.209544	0.248241	2	Q8R016	Blmh	Bleomycin hydrolase
0.238019	0.311854	0.209345	0.240781	2	Q80SW1	Ahcyl1	S-adenosylhomocysteine hydrolase-like protein 1
0.228654	0.248033	0.204293	0.31902	3	Q8R1N4	Nudcd3	NudC domain-containing protein 3
0.217918	0.192411	0.229456	0.360214	3	Q99P31	Hspbp1	Hsp70-binding protein 1
0.244109	0.256757	0.156838	0.342297	3	Q8R574	Prpsap2	Phosphoribosyl pyrophosphate synthase-associated protein 2
0.194594	0.212701	0.24976	0.342945	3	Q9CR68	Uqcrfs1	Cytochrome b-c1 complex subunit Rieske, mitochondrial	Yes
0.218083	0.24576	0.191413	0.344744	3	Q921E2	Rab31	Ras-related protein Rab-31		S-geranylgeranyl cysteine
0.174317	0.245988	0.210753	0.368941	3	Q8BFQ8	Gatd1	Glutamine amidotransferase-like class 1 domain-containing protein 1
0.217032	0.283851	0.146181	0.352936	3	Q9Z2M6	Ubl3	Ubiquitin-like protein 3		S-palmitoyl cysteine
0.214907	0.237667	0.216181	0.331245	3	Q8K0T4	Katnal1	Katanin p60 ATPase-containing subunit A-like 1
0.197027	0.199052	0.255351	0.34857	3	Q9WVK4	Ehd1	EH domain-containing protein 1
0.205522	0.22406	0.178381	0.392037	3	Q62165	Dag1	Dystroglycan 1	Yes
0.207536	0.181095	0.251783	0.359586	3	Q9CQ89	Cuta	Protein CutA
0.229802	0.238169	0.195819	0.33621	3	Q9CXW3	Cacybp	Calcyclin-binding protein
0.229232	0.218342	0.207894	0.344533	3	Q9DCN2	Cyb5r3	NADH-cytochrome b5 reductase 3		N-myristoyl glycine
0.202905	0.219842	0.196089	0.381164	3	P0C7L0	Wipf3	WAS/WASL-interacting protein family member 3
0.228615	0.231288	0.216418	0.323679	3	P11352	Gpx1	Glutathione peroxidase 1
0.226689	0.278067	0.201855	0.293389	3	P20029	Hspa5	Endoplasmic reticulum chaperone BiP
0.202698	0.20614	0.22361	0.367551	3	P63054	Pcp4	Calmodulin regulator protein PCP4
0.234953	0.250759	0.198669	0.31562	3	P48758	Cbr1	Carbonyl reductase [NADPH] 1
0.203656	0.242358	0.18029	0.373696	3	A0A1W2P772	Atp2b1	ATPase, Ca++ transporting, plasma membrane 1	Yes
0.198855	0.219163	0.196518	0.385463	3	P16254	Srp14	Signal recognition particle 14 kDa protein
0.210314	0.245564	0.187761	0.356361	3	Q6P9K9	Nrxn3	Neurexin-3	Yes
0.209556	0.215972	0.226056	0.348416	3	P62627	Dynlrb1	Dynein light chain roadblock-type 1
0.188782	0.22162	0.214185	0.375413	3	O09164	Sod3	Extracellular superoxide dismutase [Cu-Zn]
0.225607	0.228666	0.214986	0.330741	3	P38060	Hmgcl	Hydroxymethylglutaryl-CoA lyase, mitochondrial
0.217231	0.207857	0.239604	0.335308	3	Q8VE88	Fam114a2	Protein FAM114A2
0.195951	0.255391	0.213416	0.335242	3	P63168	Dynll1	Dynein light chain 1, cytoplasmic
0.21696	0.265411	0.185275	0.332353	3	Q8WTY4	Ciapin1	Anamorsin
0.19524	0.241593	0.227777	0.33539	3	Q9CQX8	Kgd4	Alpha-ketoglutarate dehydrogenase component 4
0.21266	0.21336	0.207968	0.366012	3	O08579	Emd	Emerin	Yes
0.219777	0.237741	0.171181	0.371301	3	Q99J83	Atg5	Autophagy protein 5
0.177311	0.214415	0.244046	0.364228	3	A0A338P6C7	Synj1	Synaptojanin 1
0.223438	0.268403	0.174499	0.33366	3	Q9CR09	Ufc1	Ubiquitin-fold modifier-conjugating enzyme 1
0.183357	0.219658	0.24155	0.355435	3	Q6PD26	Pigs	GPI transamidase component PIG-S	Yes
0.209267	0.149146	0.530655	0.110931	4	P52503	Ndufs6	NADH dehydrogenase [ubiquinone] iron-sulfur protein 6, mitochondrial
0.164077	0.11465	0.602268	0.119005	4	Q6ZWV7	Rpl35	Large ribosomal subunit protein uL29
0.256438	0.130051	0.502904	0.110606	4	P62484	Abi2	Abl interactor 2
0.216417	0.12177	0.539366	0.122447	4	Q9Z0P4	Palm	Paralemmin-1		S-palmitoyl cysteine
0.179106	0.140781	0.601898	0.0782149	4	P31650	Slc6a11	Sodium- and chloride-dependent GABA transporter 3	Yes
0.23127	0.128443	0.50358	0.136707	4	Q91VW3	Sh3bgrl3	SH3 domain-binding glutamic acid-rich-like protein 3
0.192571	0.141401	0.522178	0.14385	4	O08585	Clta	Clathrin light chain A
0.195485	0.0936591	0.623583	0.0872728	4	P97450	Atp5pf	ATP synthase-coupling factor 6, mitochondrial
0.133351	0.246434	0.523835	0.0963802	4	P03911	Mtnd4	NADH-ubiquinone oxidoreductase chain 4	Yes
0.2401	0.160895	0.512925	0.0860803	4	O08807	Prdx4	Peroxiredoxin-4
0.193103	0.101334	0.631755	0.0738071	4	Q62419	Sh3gl1	Endophilin-A2
0.170449	0.12708	0.604024	0.0984461	4	E9PV44	Atp5if1	ATPase inhibitor, mitochondrial
0.209354	0.128504	0.597053	0.0650891	4	P56371	Rab4a	Ras-related protein Rab-4A		S-geranylgeranyl cysteine
0.209459	0.207122	0.282869	0.300551	5	O35166	Gosr2	Golgi SNAP receptor complex member 2	Yes
0.219895	0.198608	0.265111	0.316385	5	Q148V7	Relch	RAB11-binding protein RELCH
0.231659	0.185206	0.258652	0.324482	5	Q9D1F4	Akt1s1	Proline-rich AKT1 substrate 1
0.273146	0.210995	0.238632	0.277227	5	Q9CWL8	Ctnnbl1	Beta-catenin-like protein 1
0.235118	0.220316	0.24745	0.297116	5	P57759	Erp29	Endoplasmic reticulum resident protein 29
0.279954	0.207851	0.198341	0.313854	5	O35969	Gamt	Guanidinoacetate N-methyltransferase
0.233501	0.220748	0.245823	0.299927	5	P23116	Eif3a	Eukaryotic translation initiation factor 3 subunit A
0.275862	0.208655	0.189036	0.326448	5	Q63844	Mapk3	Mitogen-activated protein kinase 3
0.212957	0.232721	0.239657	0.314665	5	Q8CAY6	Acat2	Acetyl-CoA acetyltransferase, cytosolic
0.239173	0.228396	0.220527	0.311904	5	Q64105	Spr	Sepiapterin reductase
0.244229	0.207656	0.217361	0.330753	5	O35972	Mrpl23	Large ribosomal subunit protein uL23m
0.227796	0.203389	0.251769	0.317045	5	Q8VDD8	Washc1	WASH complex subunit 1
0.229261	0.206945	0.283262	0.280533	5	Q64152	Btf3	Transcription factor BTF3
0.208759	0.211884	0.299846	0.279511	5	Q9CQH7	Btf3l4	Transcription factor BTF3 homolog 4
0.21186	0.2449	0.280783	0.262458	5	Q99K10	Nlgn1	Neuroligin-1	Yes
0.218991	0.197317	0.272764	0.310928	5	P15209	Ntrk2	BDNF/NT-3 growth factors receptor	Yes
0.22381	0.191188	0.253724	0.331278	5	Q9CPY7	Lap3	Cytosol aminopeptidase
0.271827	0.184678	0.216034	0.32746	5	P35762	Cd81	CD81 antigen	Yes
0.264501	0.230034	0.223769	0.281695	5	O35864	Cops5	COP9 signalosome complex subunit 5
0.240018	0.21014	0.279784	0.270058	5	Q64522	H2ac21	Histone H2A type 2-B
0.223446	0.21166	0.265018	0.299876	5	P26231	Ctnna1	Catenin alpha-1
0.256932	0.215478	0.25818	0.26941	5	Q9DBF1	Aldh7a1	Alpha-aminoadipic semialdehyde dehydrogenase
0.247795	0.200698	0.219006	0.3325	5	D3YZP9	Ccdc6	Coiled-coil domain-containing protein 6
0.247175	0.207018	0.210978	0.334829	5	Q9QYS9	Qki	KH domain-containing RNA-binding protein QKI
0.233595	0.22931	0.246205	0.290889	5	P23506	Pcmt1	Protein-L-isoaspartate
0.261868	0.200762	0.236634	0.300735	5	Q9JKF6	Nectin1	Nectin-1	Yes
0.217391	0.22167	0.251503	0.309436	5	P12815	Pdcd6	Programmed cell death protein 6
0.212334	0.208093	0.300658	0.278915	5	A0A286YCT4	Ssr1	Translocon-associated protein subunit alpha	Yes
0.217817	0.224848	0.24809	0.309245	5	Q9D898	Arpc5l	Actin-related protein 2/3 complex subunit 5-like protein
0.243989	0.221509	0.218286	0.316215	5	P49722	Psma2	Proteasome subunit alpha type-2
0.260061	0.227756	0.213704	0.298479	5	Q61249	Igbp1	Immunoglobulin-binding protein 1
0.252967	0.199205	0.209178	0.33865	5	Q9ES97	Rtn3	Reticulon-3
0.238268	0.199874	0.271003	0.290856	5	Q9WV55	Vapa	Vesicle-associated membrane protein-associated protein A	Yes
0.251623	0.204399	0.260033	0.283945	5	O08539	Bin1	Myc box-dependent-interacting protein 1
0.292909	0.189283	0.228368	0.28944	5	Q8CCX5	Krt222	Keratin-like protein KRT222
0.217005	0.202677	0.265909	0.314408	5	P01831	Thy1	Thy-1 membrane glycoprotein		GPI-anchor amidated cysteine
0.223973	0.198603	0.249739	0.327685	5	Q99NB8	Ubqln4	Ubiquilin-4
0.225681	0.208016	0.271709	0.294594	5	Q8VIM9	Irgq	Immunity-related GTPase family Q protein
0.240045	0.21587	0.233818	0.310267	5	Q8C522	Endod1	Endonuclease domain-containing 1 protein
0.257031	0.209337	0.249186	0.284446	5	Q91YS8	Camk1	Calcium/calmodulin-dependent protein kinase type 1
0.232124	0.19871	0.25076	0.318406	5	Q9QUP5	Hapln1	Hyaluronan and proteoglycan link protein 1
0.245025	0.208715	0.257172	0.289089	5	Q8BJH1	Zc2hc1a	Zinc finger C2HC domain-containing protein 1A
0.228336	0.223408	0.233016	0.31524	5	Q9CZ42	Naxd	ATP-dependent
0.254725	0.194213	0.247579	0.303484	5	Q9DCJ5	Ndufa8	NADH dehydrogenase [ubiquinone] 1 alpha subcomplex subunit 8
0.235266	0.210802	0.280552	0.27338	5	Q8R2H9	Phospho1	Phosphoethanolamine/phosphocholine phosphatase
0.248695	0.211957	0.235361	0.303988	5	Q91ZZ3	Sncb	Beta-synuclein
0.238909	0.210564	0.236919	0.313608	5	O35215	Ddt	D-dopachrome decarboxylase
0.211089	0.213964	0.279676	0.295271	5	P34884	Mif	Macrophage migration inhibitory factor
0.253037	0.214848	0.236017	0.296099	5	Q6PGL7	Washc2	WASH complex subunit 2
0.209963	0.223037	0.272459	0.294541	5	Q9QY76	Vapb	Vesicle-associated membrane protein-associated protein B	Yes
0.206084	0.2273	0.29078	0.275836	5	A2ALL9	Atp2b3	Calcium-transporting ATPase	Yes
0.262501	0.191235	0.26435	0.281914	5	Q8BGW1	Fto	Alpha-ketoglutarate-dependent dioxygenase FTO
0.215721	0.197245	0.256359	0.330675	5	P63040	Cplx1	Complexin-1
0.261677	0.225588	0.235826	0.276908	5	Q5FWK3	Arhgap1	Rho GTPase-activating protein 1
0.231275	0.19916	0.246146	0.323419	5	E9Q6Q4	Rap1gds1	Rap1 GTPase-GDP dissociation stimulator 1
0.268211	0.225524	0.206313	0.299952	5	Q8JZW4	Cpne5	Copine-5
0.206828	0.232351	0.264356	0.296465	5	P00493	Hprt1	Hypoxanthine-guanine phosphoribosyltransferase
0.254309	0.210286	0.251982	0.283423	5	Q8R1Q8	Dync1li1	Cytoplasmic dynein 1 light intermediate chain 1
0.224595	0.225369	0.231575	0.318462	5	P60710	Actb	Actin, cytoplasmic 1
0.235079	0.209702	0.247656	0.307562	5	Q3UIU2	Ndufb6	NADH dehydrogenase [ubiquinone] 1 beta subcomplex subunit 6	Yes
0.226218	0.223858	0.277498	0.272426	5	Q8R1T1	Chmp7	Charged multivesicular body protein 7
0.221918	0.214119	0.25109	0.312873	5	Q91V76		Ester hydrolase C11orf54 homolog
0.246512	0.236153	0.231331	0.286004	5	Q6GQS1	Slc25a23	Mitochondrial adenyl nucleotide antiporter SLC25A23	Yes
0.228475	0.218564	0.253461	0.2995	5	Q9CZ30	Ola1	Obg-like ATPase 1
0.232481	0.220105	0.260177	0.287236	5	Q8VHI6	Wasf3	Actin-binding protein WASF3
0.223449	0.219655	0.270714	0.286183	5	Q9D1H6	Ndufaf4	NADH dehydrogenase [ubiquinone] 1 alpha subcomplex assembly factor 4		N-myristoyl glycine
0.208109	0.21406	0.257179	0.320652	5	Q7TQ95	Lnpk	Endoplasmic reticulum junction formation protein lunapark	Yes	N-myristoyl glycine
0.273261	0.277358	0.182414	0.266966	6	P80316	Cct5	T-complex protein 1 subunit epsilon
0.290284	0.28449	0.22385	0.201375	6	Q9CXF4	Tbc1d15	TBC1 domain family member 15
0.294983	0.282664	0.19365	0.228704	6	P11983	Tcp1	T-complex protein 1 subunit alpha
0.298449	0.251771	0.171658	0.278122	6	Q7TN99	Cpeb3	Cytoplasmic polyadenylation element-binding protein 3
0.372194	0.269435	0.172307	0.186064	6	O08529	Capn2	Calpain-2 catalytic subunit
0.386071	0.270868	0.168222	0.17484	6	B2RSH2	Gnai1	Guanine nucleotide-binding protein G		N-myristoyl glycine
0.29005	0.305907	0.198324	0.205719	6	Q9EQ80	Nif3l1	NIF3-like protein 1
0.226445	0.309914	0.185458	0.278183	6	Q99J08	Sec14l2	SEC14-like protein 2
0.277849	0.270947	0.196195	0.255009	6	P80314	Cct2	T-complex protein 1 subunit beta
0.330158	0.277913	0.160199	0.231731	6	P60202	Plp1	Myelin proteolipid protein	Yes	S-palmitoyl cysteine
0.282567	0.287238	0.220054	0.210142	6	Q9JLN9	Mtor	Serine/threonine-protein kinase mTOR
0.300972	0.275476	0.205892	0.21766	6	Q03265	Atp5f1a	ATP synthase subunit alpha, mitochondrial
0.349004	0.245775	0.191706	0.213516	6	Q9EQ06	Hsd17b11	Estradiol 17-beta-dehydrogenase 11
0.238422	0.307693	0.172861	0.281025	6	A2AQ07	Tubb1	Tubulin beta-1 chain
0.289251	0.281194	0.188993	0.240562	6	P68372	Tubb4b	Tubulin beta-4B chain
0.335109	0.288934	0.184724	0.191233	6	Q9DC69	Ndufa9	NADH dehydrogenase [ubiquinone] 1 alpha subcomplex subunit 9, mitochondrial
0.309353	0.297488	0.168773	0.224386	6	Q9CYR6	Pgm3	Phosphoacetylglucosamine mutase
0.327494	0.226644	0.2186	0.227262	6	Q3UMR5	Mcu	Calcium uniporter protein, mitochondrial	Yes
0.331991	0.261716	0.20264	0.203653	6	P16330	Cnp	2',3'-cyclic-nucleotide 3'-phosphodiesterase		S-farnesyl cysteine
0.357804	0.190669	0.191288	0.26024	6	Q8CGK7	Gnal	Guanine nucleotide-binding protein G		N-palmitoyl glycine
0.279971	0.276713	0.219781	0.223535	6	P17426	Ap2a1	AP-2 complex subunit alpha-1
0.26751	0.257948	0.197016	0.277526	6	Q8CGF7	Tcerg1	Transcription elongation regulator 1
0.283427	0.282916	0.217822	0.215834	6	Q8VDM4	Psmd2	26S proteasome non-ATPase regulatory subunit 2
0.3242	0.301926	0.142958	0.230916	6	P28659	Celf1	CUGBP Elav-like family member 1
0.291965	0.281756	0.238451	0.187828	6	G5E8K5	Ank3	Ankyrin-3
0.304076	0.269702	0.202192	0.224031	6	Q8CAQ8	Immt	MICOS complex subunit Mic60	Yes
0.34067	0.258052	0.187506	0.213772	6	Q9CRB8	Mtfp1	Mitochondrial fission process protein 1	Yes
0.287156	0.259748	0.238452	0.214644	6	Q8C754	Vps52	Vacuolar protein sorting-associated protein 52 homolog
0.379397	0.25158	0.169196	0.199826	6	Q8JZR6	Slc4a8	Electroneutral sodium bicarbonate exchanger 1	Yes
0.27366	0.283386	0.159339	0.283616	6	P16388	Kcna1	Potassium voltage-gated channel subfamily A member 1	Yes	S-palmitoyl cysteine
0.298379	0.303618	0.184696	0.213307	6	Q61481	Pde1a	Dual specificity calcium/calmodulin-dependent 3',5'-cyclic nucleotide phosphodiesterase 1A
0.306343	0.308862	0.150356	0.234439	6	Q922F4	Tubb6	Tubulin beta-6 chain
0.271901	0.267469	0.244108	0.216522	6	P07901	Hsp90aa1	Heat shock protein HSP 90-alpha
0.282701	0.291428	0.190659	0.235212	6	Q8BH59	Slc25a12	Electrogenic aspartate/glutamate antiporter SLC25A12, mitochondrial	Yes
0.326047	0.292819	0.193037	0.188096	6	Q6P542	Abcf1	ATP-binding cassette sub-family F member 1
0.288497	0.275292	0.225093	0.211118	6	P39053	Dnm1	Dynamin-1
0.31988	0.263053	0.187692	0.229375	6	Q9CR62	Slc25a11	Mitochondrial 2-oxoglutarate/malate carrier protein	Yes
0.287904	0.278778	0.199611	0.233708	6	A2A5R2	Arfgef2	Brefeldin A-inhibited guanine nucleotide-exchange protein 2
0.353179	0.247643	0.215426	0.183751	6	Q62465	Vat1	Synaptic vesicle membrane protein VAT-1 homolog
0.249642	0.280384	0.178079	0.291895	6	P29341	Pabpc1	Polyadenylate-binding protein 1
0.367851	0.305294	0.131084	0.19577	6	Q921C1	Gjc3	Gap junction gamma-3 protein	Yes
0.356574	0.252493	0.214361	0.176572	6	Q01065	Pde1b	Dual specificity calcium/calmodulin-dependent 3',5'-cyclic nucleotide phosphodiesterase 1B
0.315613	0.261392	0.202721	0.220274	6	A0A0J9YUD5	Nup205	Nucleoporin 205
0.273251	0.262335	0.228873	0.235541	6	P30275	Ckmt1	Creatine kinase U-type, mitochondrial
0.279831	0.275804	0.189647	0.254718	6	Q8BWY3	Etf1	Eukaryotic peptide chain release factor subunit 1
0.293896	0.286451	0.197192	0.222462	6	Q9D4H8	Cul2	Cullin-2
0.256176	0.268919	0.15854	0.316365	6	Q5F285	Tmem256	Transmembrane protein 256	Yes
0.305826	0.265434	0.192312	0.236429	6	P61329	Fgf12	Fibroblast growth factor 12
0.286873	0.300087	0.179951	0.233089	6	Q04690	Nf1	Neurofibromin
0.291807	0.289019	0.176126	0.243048	6	Q9DB72	Btbd17	BTB/POZ domain-containing protein 17
0.292615	0.264837	0.266463	0.176085	6	P61982	Ywhag	14-3-3 protein gamma [Cleaved into: 14-3-3 protein gamma, N-terminally processed]
0.290235	0.294845	0.194583	0.220337	6	Q8BYA0	Tbcd	Tubulin-specific chaperone D
0.308128	0.293714	0.201991	0.196168	6	Q8CGK3	Lonp1	Lon protease homolog, mitochondrial
0.273126	0.283635	0.24486	0.198379	6	Q9QXS1	Plec	Plectin
0.279732	0.275758	0.178133	0.266377	6	P16125	Ldhb	L-lactate dehydrogenase B chain
0.237703	0.287566	0.164983	0.309749	6	Q80TK0	Btbd8	BTB/POZ domain-containing protein 8
0.255513	0.285829	0.159649	0.299009	6	Q3UYG8	Macrod2	ADP-ribose glycohydrolase MACROD2
0.271806	0.265635	0.149701	0.312859	6	Q8JZR2	Crk	Crk protein
0.303331	0.276171	0.176898	0.2436	6	P06151	Ldha	L-lactate dehydrogenase A chain
0.361349	0.251579	0.19273	0.194342	6	Q9JLR9	Higd1a	HIG1 domain family member 1A, mitochondrial	Yes
0.281661	0.240967	0.162607	0.314765	6	Q921I1	Tf	Serotransferrin
0.322324	0.317255	0.147571	0.21285	6	Q8C0L0	Tmx4	Thioredoxin-related transmembrane protein 4	Yes
0.398022	0.308385	0.148743	0.144849	6	Q9QZ88	Vps29	Vacuolar protein sorting-associated protein 29
0.284034	0.265742	0.25752	0.192703	6	O08599	Stxbp1	Syntaxin-binding protein 1
0.296106	0.280412	0.216128	0.207353	6	P46460	Nsf	Vesicle-fusing ATPase
0.261711	0.25085	0.22789	0.259549	6	O70161	Pip5k1c	Phosphatidylinositol 4-phosphate 5-kinase type-1 gamma
0.292307	0.261854	0.184785	0.261054	6	E9Q1G8	Septin7	Septin
0.287813	0.325744	0.164145	0.222298	6	Q9WTX6	Cul1	Cullin-1
0.303819	0.260911	0.227369	0.207901	6	D3Z3B8	Dlg1	Discs large MAGUK scaffold protein 1
0.296733	0.298025	0.204216	0.201025	6	Q80XN0	Bdh1	D-beta-hydroxybutyrate dehydrogenase, mitochondrial
0.331251	0.24759	0.212373	0.208786	6	O35129	Phb2	Prohibitin-2
0.318129	0.299943	0.186955	0.194972	6	Q8R361	Rab11fip5	Rab11 family-interacting protein 5
0.262806	0.277105	0.16095	0.29914	6	Q9WVK8	Cyp46a1	Cholesterol 24-hydroxylase	Yes
0.284642	0.265229	0.199771	0.250358	6	Q6PDL0	Dync1li2	Cytoplasmic dynein 1 light intermediate chain 2
0.2537	0.251336	0.211925	0.283039	6	P06745	Gpi	Glucose-6-phosphate isomerase
0.292374	0.292153	0.217994	0.197479	6	Q9CWS0	Ddah1	N
0.274347	0.248238	0.226012	0.251403	6	Q61598	Gdi2	Rab GDP dissociation inhibitor beta
0.213957	0.177975	0.413219	0.194848	7	P47757	Capzb	F-actin-capping protein subunit beta
0.198901	0.174741	0.465279	0.161079	7	Q9CRB6	Tppp3	Tubulin polymerization-promoting protein family member 3
0.184118	0.173769	0.414427	0.227685	7	P51163	Uros	Uroporphyrinogen-III synthase
0.260459	0.172601	0.384034	0.182906	7	Q64010	Crk	Adapter molecule crk
0.22613	0.178165	0.3805	0.215204	7	P24288	Bcat1	Branched-chain-amino-acid aminotransferase, cytosolic
0.171122	0.14871	0.472547	0.207621	7	Q08331	Calb2	Calretinin
0.220094	0.169082	0.367403	0.243421	7	Q7TSJ2	Map6	Microtubule-associated protein 6		S-palmitoyl cysteine
0.260613	0.131069	0.455733	0.152585	7	Q6ZWZ4	Rpl36	Large ribosomal subunit protein eL36
0.238089	0.180473	0.405669	0.17577	7	Q9WV69	Dmtn	Dematin
0.181222	0.140789	0.418118	0.259871	7	Q9CQZ1	Hsbp1	Heat shock factor-binding protein 1
0.233033	0.173891	0.377574	0.215502	7	P99027	Rplp2	Large ribosomal subunit protein P2
0.226725	0.182073	0.411389	0.179813	7	P60879	Snap25	Synaptosomal-associated protein 25		S-palmitoyl cysteine
0.205848	0.155304	0.393711	0.245137	7	P56565	S100a1	Protein S100-A1
0.289591	0.137192	0.417808	0.155409	7	P0DP26	Calm1	Calmodulin-1
0.257067	0.157281	0.439917	0.145735	7	P62754	Rps6	Small ribosomal subunit protein eS6
0.288919	0.174004	0.395197	0.14188	7	P61264	Stx1b	Syntaxin-1B	Yes
0.170885	0.194731	0.403651	0.230732	7	Q99P58	Rab27b	Ras-related protein Rab-27B		S-geranylgeranyl cysteine
0.220445	0.160383	0.425679	0.193493	7	P62897	Cycs	Cytochrome c, somatic
0.232088	0.191455	0.405337	0.17112	7	O70250	Pgam2	Phosphoglycerate mutase 2
0.21168	0.17886	0.3797	0.229761	7	Q9D6J6	Ndufv2	NADH dehydrogenase [ubiquinone] flavoprotein 2, mitochondrial
0.270807	0.159625	0.431522	0.138045	7	P10922	H1-0	Histone H1.0
0.243714	0.150079	0.44198	0.164227	7	Q9CWK8	Snx2	Sorting nexin-2
0.216965	0.187082	0.388374	0.20758	7	D3Z6I8	Tpm3	Tropomyosin 3, gamma
0.220664	0.155256	0.427634	0.196446	7	P63044	Vamp2	Vesicle-associated membrane protein 2	Yes
0.253247	0.15998	0.382942	0.203831	7	Q6ZWY6	Ube2d2b	Ubiquitin-conjugating enzyme E2 D2B
0.260201	0.23694	0.307706	0.195153	8	Q9DBS2	Tprg1l	Tumor protein p63-regulated gene 1-like protein
0.220663	0.214209	0.339143	0.225985	8	Q8R326	Pspc1	Paraspeckle component 1
0.255051	0.192835	0.337955	0.214159	8	Q8R5L1	C1qbp	Complement component 1 Q subcomponent-binding protein, mitochondrial
0.280862	0.224679	0.25988	0.234578	8	Q9JI75	Nqo2	Ribosyldihydronicotinamide dehydrogenase [quinone]
0.231479	0.196085	0.349459	0.222977	8	Q9D711	Pir	Pirin
0.237345	0.25598	0.296448	0.210227	8	Q8R4N0	Clybl	Citramalyl-CoA lyase, mitochondrial
0.250899	0.218851	0.303451	0.226799	8	P61226	Rap2b	Ras-related protein Rap-2b		S-palmitoyl cysteine
0.185961	0.235107	0.364192	0.21474	8	P62918	Rpl8	Large ribosomal subunit protein uL2
0.25971	0.181083	0.347333	0.211875	8	P52760	Rida	2-iminobutanoate/2-iminopropanoate deaminase
0.242509	0.237699	0.355254	0.164538	8	O88935	Syn1	Synapsin-1
0.271272	0.21379	0.326189	0.18875	8	Q9QYB5	Add3	Gamma-adducin
0.266732	0.225513	0.331938	0.175817	8	Q99LD8	Ddah2	Putative hydrolase DDAH2
0.240565	0.2439	0.297103	0.218432	8	Q99KI0	Aco2	Aconitate hydratase, mitochondrial
0.217445	0.25311	0.35424	0.175204	8	Q922Q1	Mtarc2	Mitochondrial amidoxime reducing component 2
0.291262	0.17593	0.291808	0.241	8	Q8BK72	Mrps27	Small ribosomal subunit protein mS27
0.191438	0.280092	0.294597	0.233873	8	Q8BIJ6	Iars2	Isoleucine--tRNA ligase, mitochondrial
0.275786	0.244562	0.27501	0.204642	8	Q91VR2	Atp5f1c	ATP synthase subunit gamma, mitochondrial
0.218362	0.216719	0.325288	0.239631	8	P10637	Mapt	Microtubule-associated protein tau
0.246055	0.215003	0.28194	0.257001	8	P32067	Ssb	Lupus La protein homolog
0.261133	0.233582	0.305551	0.199734	8	Q9R0U0	Srsf10	Serine/arginine-rich splicing factor 10
0.228197	0.222186	0.35055	0.199067	8	Q9CZ44	Nsfl1c	NSFL1 cofactor p47
0.202072	0.226894	0.336252	0.234782	8	Q8BUK6	Hook3	Protein Hook homolog 3
0.209788	0.264964	0.294426	0.230821	8	P63011	Rab3a	Ras-related protein Rab-3A		S-geranylgeranyl cysteine
0.210988	0.233358	0.319209	0.236445	8	A2A699	Fam171a2	Protein FAM171A2	Yes
0.215381	0.281554	0.312414	0.190651	8	P28741	Kif3a	Kinesin-like protein KIF3A
0.264733	0.198365	0.278364	0.258538	8	O35593	Psmd14	26S proteasome non-ATPase regulatory subunit 14
0.239455	0.18918	0.342219	0.229146	8	P51863	Atp6v0d1	V-type proton ATPase subunit d 1
0.284003	0.231434	0.245214	0.239348	8	Q8R001	Mapre2	Microtubule-associated protein RP/EB family member 2
0.304312	0.231278	0.265153	0.199257	8	P48722	Hspa4l	Heat shock 70 kDa protein 4L
0.161054	0.270072	0.313014	0.25586	8	Q8BGH2	Samm50	Sorting and assembly machinery component 50 homolog
0.243871	0.268479	0.280177	0.207473	8	Q8CFI0	Nedd4l	E3 ubiquitin-protein ligase NEDD4-like
0.238705	0.233416	0.290549	0.237329	8	P43406	Itgav	Integrin alpha-V	Yes

## Sheet: Legend
		Increased protein expression (normalised intensity > 0.25)
		No change (normalised intensity = 0.25)
		Decreased protein expression (normalied intensity < 0.25)
Normalised Intensity = the average protein intensity of the replicates for a treatment condition divided by the sum of the average intenity for all conditions.
