# Supplementary material for: Lysine myristoylation mediates long-term potentiation via membrane enrichment of synaptic plasticity effectors
Source: EMBO J. 2025 Jun 17;44(15):4196–221. doi: 10.1038/s44318-025-00484-3 (PMC12316903; doi:10.1038/s44318-025-00484-3)
Supplement: Supplementary file 5 — Dataset EV3 [file 44318_2025_484_MOESM5_ESM.xlsx]

## Sheet: KLH-45 experiment
	Proteins displaying cLTP-induced differential enrichment in the high density membrane Fraction
	cLTP Vehicle log2 Fold change	cLTP KLH-45 log2 Fold change	Accession	Gene Name	Protein names	Trans-membrane Domain	Uniprot Lipidation Annotation
	-0.27865	-0.195676	Q9ERR1	Ndel1	Nuclear distribution protein nudE-like 1		S-palmitoyl cysteine
	0.269191	0.413364	Q62351	Tfrc	Transferrin receptor protein 1	Yes	S-palmitoyl cysteine
	0.171099	0.368865	O89001	Cpd	Carboxypeptidase D	Yes	S-palmitoyl cysteine
	0.0924873	-0.640745	O08530	S1pr1	Sphingosine 1-phosphate receptor 1	Yes	S-palmitoyl cysteine
	-0.0090363	-0.290029	Q91XM9	Dlg2	Disks large homolog 2		S-palmitoyl cysteine
	-0.0833436	-0.28827	Q8BQP9	Rgs7bp	Regulator of G-protein signaling 7-binding protein		S-palmitoyl cysteine
	-0.30786	-0.415035	Q14BB9	Map6d1	MAP6 domain-containing protein 1		S-palmitoyl cysteine
	-0.184738	-0.365847	Q9CQV6	Map1lc3b	Microtubule-associated protein 1 light chain 3 beta		Phosphatidylethanolamine amidated glycine
	0.238579	0.361831	P08103	Hck	Tyrosine-protein kinase HCK		N-myristoyl glycine
	0.164505	0.377377	Q61074	Ppm1g	Protein phosphatase 1G		N-myristoyl glycine
	0.116439	0.435638	Q9CR61	Ndufb7	NADH dehydrogenase [ubiquinone] 1 beta subcomplex subunit 7		N-myristoyl glycine
	0.0964299	0.273221	P36993	Ppm1b	Protein phosphatase 1B		N-myristoyl glycine
	0.00810456	0.478213	P61022	Chp1	Calcineurin B homologous protein 1		N-myristoyl glycine
	-0.0548276	-0.454844	Q63810	Ppp3r1	Calcineurin subunit B type 1		N-myristoyl glycine
	-0.100794	0.41932	P60853	Lzts1	Leucine zipper putative tumor suppressor 1		N-myristoyl glycine
	-0.154649	-0.259903	P62761	Vsnl1	Visinin-like protein 1		N-myristoyl glycine
	-0.169182	-0.403887	Q9WTQ5	Akap12	A-kinase anchor protein 12		N-myristoyl glycine
	-0.278305	-0.126894	Q91XV3	Basp1	Brain acid soluble protein 1		N-myristoyl glycine
	-0.231549	-0.308374	P51655	Gpc4	Glypican-4		GPI-anchor amidated serine
	-0.350109	-0.200136	Q9R087	Gpc6	Glypican-6 [Cleaved into: Secreted glypican-6]		GPI-anchor amidated serine
	0.057069	-0.256984	Q99PJ0	Ntm	Neurotrimin		GPI-anchor amidated asparagine
	0.0894584	0.391881	Q9WUC3	Ly6h	Lymphocyte antigen 6H		GPI-anchor amidated asparagine
	0.954593	0.156437	Q810M5	Zdhhc19	Palmitoyltransferase ZDHHC19	Yes
	0.727796	0.738195	P03899	mt-Nd3	NADH-ubiquinone oxidoreductase chain 3	Yes
	0.615577	0.34979	O35153	Bet1l	BET1-like protein	Yes
	0.570425	0.0709683	D3YZZ5	Tmed7	Transmembrane p24 trafficking protein 7	Yes
	0.440951	0.11209	O89051	Itm2b	Integral membrane protein 2B	Yes
	0.341177	-0.157309	O35188	Cx3cl1	Fractalkine	Yes
	0.317439	0.298113	P0DN34	Ndufb1	NADH dehydrogenase [ubiquinone] 1 beta subcomplex subunit 1	Yes
	0.303122	-0.114454	Q7TPB0	Plppr3	Phospholipid phosphatase-related protein type 3	Yes
	0.29516	-0.382792	P24638	Acp2	Lysosomal acid phosphatase	Yes
	0.289516	0.268971	Q9R0M0	Celsr2	Cadherin EGF LAG seven-pass G-type receptor 2	Yes
	0.276477	0.162603	Q9D958	Spcs1	Signal peptidase complex subunit 1	Yes
	0.275913	0.164051	Q6NVG1	Lpcat4	Lysophospholipid acyltransferase LPCAT4	Yes
	0.269554	-0.0347959	P51906	Slc1a1	Excitatory amino acid transporter 3	Yes
	0.258631	-0.319122	Q8BIF0	Cd99l2	CD99 antigen-like protein 2	Yes
	0.244628	0.32779	Q9R0Q9	Mpdu1	Mannose-P-dolichol utilization defect 1 protein	Yes
	0.240494	0.502509	Q3UIU2	Ndufb6	NADH dehydrogenase [ubiquinone] 1 beta subcomplex subunit 6	Yes
	0.239267	0.309848	Q920L1	Fads1	Acyl-CoA	Yes
	0.213922	0.865931	P15379	Cd44	CD44 antigen	Yes
	0.195251	0.411836	Q3UVK0	Ermp1	Endoplasmic reticulum metallopeptidase 1	Yes
	0.178813	0.345585	Q9D0M3	Cyc1	Cytochrome c1, heme protein, mitochondrial	Yes
	0.175904	-0.472548	Q9R0A0	Pex14	Peroxisomal membrane protein PEX14	Yes
	0.171851	0.609144	Q9CQ54	Ndufc2	NADH dehydrogenase [ubiquinone] 1 subunit C2	Yes
	0.169329	0.418093	Q8BLF1	Nceh1	Neutral cholesterol ester hydrolase 1	Yes
	0.16911	0.404771	P97467	Pam	Peptidyl-glycine alpha-amidating monooxygenase	Yes
	0.167491	0.27745	O54734	Ddost	Dolichyl-diphosphooligosaccharide--protein glycosyltransferase 48 kDa subunit	Yes
	0.157108	0.339412	Q9Z0R9	Fads2	Acyl-CoA 6-desaturase	Yes
	0.155652	0.4366	Q5HZI9	Slc25a51	Mitochondrial nicotinamide adenine dinucleotide transporter SLC25A51	Yes
	0.154953	0.440472	Q8VHY0	Cspg4	Chondroitin sulfate proteoglycan 4	Yes
	0.15001	0.33246	Q8K0C4	Cyp51a1	Lanosterol 14-alpha demethylase	Yes
	0.134622	0.363833	Q9D6J5	Ndufb8	NADH dehydrogenase [ubiquinone] 1 beta subcomplex subunit 8, mitochondrial	Yes
	0.130556	0.40544	Q9D328	Tmem35a	Novel acetylcholine receptor chaperone	Yes
	0.128662	0.495388	P00405	Mtco2	Cytochrome c oxidase subunit 2	Yes
	0.124126	0.484382	Q9D6M3	Slc25a22	Mitochondrial glutamate carrier 1	Yes
	0.122532	0.314445	Q8BH59	Slc25a12	Electrogenic aspartate/glutamate antiporter SLC25A12, mitochondrial	Yes
	0.119714	0.44435	Q78IK2	Atp5mk	ATP synthase membrane subunit K, mitochondrial	Yes
	0.107018	0.382788	Q9Z1Q2	Abhd16a	Phosphatidylserine lipase ABHD16A	Yes
	0.10593	0.809451	Q9CQ91	Ndufa3	NADH dehydrogenase [ubiquinone] 1 alpha subcomplex subunit 3	Yes
	0.10476	-0.266887	Q99N28	Cadm3	Cell adhesion molecule 3	Yes
	0.103386	0.574732	Q9ERS2	Ndufa13	NADH dehydrogenase [ubiquinone] 1 alpha subcomplex subunit 13	Yes
	0.0883922	0.439475	P19783	Cox4i1	Cytochrome c oxidase subunit 4 isoform 1, mitochondrial	Yes
	0.083461	0.534016	O09111	Ndufb11	NADH dehydrogenase [ubiquinone] 1 beta subcomplex subunit 11, mitochondrial	Yes
	0.0825813	0.278812	Q91V61	Sfxn3	Sideroflexin-3	Yes
	0.0777856	-0.301323	Q9ET43	Cldn12	Claudin-12	Yes
	0.076311	0.342926	Q4VAE3	Tmem65	Transmembrane protein 65	Yes
	0.0747891	0.328544	Q791V5	Mtch2	Mitochondrial carrier homolog 2	Yes
	0.0712861	0.596913	P03888	Mtnd1	NADH-ubiquinone oxidoreductase chain 1	Yes
	0.0691614	0.270779	Q9D9E0	Slc22a17	Solute carrier family 22 member 17	Yes
	0.0680194	0.272877	Q9D710	Tmx2	Thioredoxin-related transmembrane protein 2	Yes
	0.0673543	0.270617	Q8VEM8	Slc25a3	Solute carrier family 25 member 3	Yes
	0.0568756	0.284715	Q5XJY4	Parl	Presenilin-associated rhomboid-like protein, mitochondrial	Yes
	0.0470415	0.301189	Q99PL5	Rrbp1	Ribosome-binding protein 1	Yes
	0.0421371	0.529649	Q9CQZ6	Ndufb3	NADH dehydrogenase [ubiquinone] 1 beta subcomplex subunit 3	Yes
	0.037218	0.288145	Q9CR62	Slc25a11	Mitochondrial 2-oxoglutarate/malate carrier protein	Yes
	0.0368026	0.359565	Q62425	Ndufa4	Cytochrome c oxidase subunit NDUFA4	Yes
	0.0345553	0.309615	Q8BJI1	Slc6a17	Sodium-dependent neutral amino acid transporter SLC6A17	Yes
	0.0330413	0.283909	Q8JZU2	Slc25a1	Tricarboxylate transport protein, mitochondrial	Yes
	0.0226129	-0.437517	Q8BFT9	Svop	Synaptic vesicle 2-related protein	Yes
	0.0158828	0.350226	Q6P1I6	Psd2	PH and SEC7 domain-containing protein 2	Yes
	0.010228	0.325287	Q9D2R6	Coa3	Cytochrome c oxidase assembly factor 3 homolog, mitochondrial	Yes
	0.00602588	0.394424	P56379	Atp5mj	ATP synthase subunit ATP5MJ, mitochondrial	Yes
	0.00427595	0.333435	Q8R404	Micos13	MICOS complex subunit MIC13	Yes
	0.00373089	-0.288188	Q9D024	Ccdc47	PAT complex subunit CCDC47	Yes
	4.03922e-06	0.30068	Q8BX10	Pgam5	Serine/threonine-protein phosphatase PGAM5, mitochondrial	Yes
	-0.00327601	0.739933	Q9D6U8	Fam162a	Protein FAM162A	Yes
	-0.0051503	-0.625627	P97291	Cdh8	Cadherin-8	Yes
	-0.0256595	0.647694	F8VPK8	Pcdh9	Protocadherin 9	Yes
	-0.0295737	-0.494195	Q9DB73	Cyb5r1	NADH-cytochrome b5 reductase 1	Yes
	-0.029859	-0.459077	Q60961	Laptm4a	Lysosomal-associated transmembrane protein 4A	Yes
	-0.0570134	0.544905	Q9CQH3	Ndufb5	NADH dehydrogenase [ubiquinone] 1 beta subcomplex subunit 5, mitochondrial	Yes
	-0.0612442	-0.457957	Q6ZQ29	Taok2	Serine/threonine-protein kinase TAO2	Yes
	-0.0696229	0.435834	Q60673	Ptprn	Receptor-type tyrosine-protein phosphatase-like N	Yes
	-0.0731575	-0.281668	Q8CFX3	Pcdh1	Protocadherin 1	Yes
	-0.0764054	-0.251613	Q9CX13	Cnih4	Protein cornichon homolog 4	Yes
	-0.0813564	0.300912	P17809	Slc2a1	Solute carrier family 2, facilitated glucose transporter member 1	Yes
	-0.0998221	0.283789	Q99JP7	Ggt7	Glutathione hydrolase 7	Yes
	-0.104451	0.320932	Q9CR68	Uqcrfs1	Cytochrome b-c1 complex subunit Rieske, mitochondrial	Yes
	-0.116184	0.481434	P03911	Mtnd4	NADH-ubiquinone oxidoreductase chain 4	Yes
	-0.118073	-0.36398	Q68FE2	Atg9a	Autophagy-related protein 9A	Yes
	-0.118575	-0.272695	P15116	Cdh2	Cadherin-2	Yes
	-0.1262	0.778919	Q9D8B4	Ndufa11	NADH dehydrogenase [ubiquinone] 1 alpha subcomplex subunit 11	Yes
	-0.179506	-0.441737	Q8K0T0	Rtn1	Reticulon-1	Yes
	-0.188658	-0.392281	P70280	Vamp7	Vesicle-associated membrane protein 7	Yes
	-0.190122	-0.665768	Q9DB41	Slc25a18	Mitochondrial glutamate carrier 2	Yes
	-0.19709	-0.429916	Q810U4	Nrcam	Neuronal cell adhesion molecule	Yes
	-0.275328	0.0483778	Q8BXZ1	Tmx3	Protein disulfide-isomerase TMX3	Yes
	-0.33191	-0.387341	O08579	Emd	Emerin	Yes
	-0.344419	-0.437531	Q9JIG4	Ppp1r3f	Protein phosphatase 1 regulatory subunit 3F	Yes
	-0.376077	0.0227897	Q9JLJ4	Elovl2	Very long chain fatty acid elongase 2	Yes
	-0.448666	-0.175201	Q91ZV0	Mia2	Melanoma inhibitory activity protein 2	Yes
	-0.478151	0.0783988	Q5XJV6	Lmtk3	Serine/threonine-protein kinase LMTK3	Yes
	-0.485947	-0.610216	Q6NS82	Retreg2	Reticulophagy regulator 2	Yes
	-0.535797	0.196409	Q64519	Sdc3	Syndecan-3	Yes
	-0.571116	-0.169836	Q8K1E0	Stx5	Syntaxin-5	Yes
	-1.07908	0.429128	P43024	Cox6a1	Cytochrome c oxidase subunit 6A1, mitochondrial	Yes
	1.04625	0.154521	P70290	Mpp1	55 kDa erythrocyte membrane protein
	0.598416	0.619619	Q80X85	Mrps7	Small ribosomal subunit protein uS7m
	0.555391	-0.519557	P60605	Ube2g2	Ubiquitin-conjugating enzyme E2 G2
	0.548357	-0.0805864	Q811Q9	Pcyt1b	Choline-phosphate cytidylyltransferase B
	0.542607	-0.0359747	Q921W4	Cryzl1	Quinone oxidoreductase-like protein 1
	0.489035	0.488592	Q99N84	Mrps18b	Small ribosomal subunit protein mS40
	0.476784	0.179936	Q6PGC1	Dhx29	ATP-dependent RNA helicase DHX29
	0.465758	0.122545	G3X9N3	Pnma8b	PNMA family member 8B
	0.45261	0.168918	Q505D1	Ankrd28	Serine/threonine-protein phosphatase 6 regulatory ankyrin repeat subunit A
	0.435371	-0.333366	Q9ESP1	Sdf2l1	Stromal cell-derived factor 2-like protein 1
	0.427134	0.171401	Q8C6I2	Sdhaf2	Succinate dehydrogenase assembly factor 2, mitochondrial
	0.426549	-0.172278	Q8BL66	Eea1	Early endosome antigen 1
	0.42471	0.723545	Q9D8W7	Ociad2	OCIA domain-containing protein 2
	0.423129	0.274513	Q5SF07	Igf2bp2	Insulin-like growth factor 2 mRNA-binding protein 2
	0.418796	-0.026639	P97447	Fhl1	Four and a half LIM domains protein 1
	0.418522	-1.01154	Q9D1M0	Sec13	Protein SEC13 homolog
	0.415658	0.187662	Q921M3	Sf3b3	Splicing factor 3B subunit 3
	0.414088	0.407741	Q8VDS4	Rprd1a	Regulation of nuclear pre-mRNA domain-containing protein 1A
	0.403868	-0.070008	P54822	Adsl	Adenylosuccinate lyase
	0.403173	-0.298027	Q9JME7	Trappc2l	Trafficking protein particle complex subunit 2-like protein
	0.394527	-0.0480594	Q8K354	Cbr3	Carbonyl reductase [NADPH] 3
	0.394109	0.159896	Q8BGW1	Fto	Alpha-ketoglutarate-dependent dioxygenase FTO
	0.391856	0.32462	Q9D6S7	Mrrf	Ribosome-recycling factor, mitochondrial
	0.369123	-0.215867	Q8VCN9	Tbcc	Tubulin-specific chaperone C
	0.366832	-0.33796	Q8BYA0	Tbcd	Tubulin-specific chaperone D
	0.36128	-0.0235916	Q8CH09	Sugp2	SURP and G-patch domain-containing protein 2
	0.347277	0.0251267	Q8R1A4	Dock7	Dedicator of cytokinesis protein 7
	0.340026	-0.221768	Q3TPE9	Ankmy2	Ankyrin repeat and MYND domain-containing protein 2
	0.337683	0.199488	Q9JKL4	Ndufaf3	NADH dehydrogenase [ubiquinone] 1 alpha subcomplex assembly factor 3
	0.336277	-0.146541	Q9CZG3	Commd8	COMM domain-containing protein 8
	0.335332	-0.282601	Q6DFZ1	Gbf1	Golgi-specific brefeldin A-resistance guanine nucleotide exchange factor 1
	0.325587	0.85629	Q9CXZ1	Ndufs4	NADH dehydrogenase [ubiquinone] iron-sulfur protein 4, mitochondrial
	0.321767	0.187844	P26369	U2af2	Splicing factor U2AF 65 kDa subunit
	0.315217	0.419521	Q9CZS1	Aldh1b1	Aldehyde dehydrogenase X, mitochondrial
	0.314034	-0.248028	Q6PGH1	Bud31	Protein BUD31 homolog
	0.302135	-0.443188	Q91WG7	Dgkg	Diacylglycerol kinase gamma
	0.301144	0.152506	Q3TIX9	Usp39	Ubiquitin carboxyl-terminal hydrolase 39
	0.293844	0.361873	Q9Z1J3	Nfs1	Cysteine desulfurase
	0.293639	0.237718	Q8CDN6	Txnl1	Thioredoxin-like protein 1
	0.28937	0.199764	A2ALU4	Shroom2	Protein Shroom2
	0.287548	-0.419994	Q64669	Nqo1	NAD
	0.286521	-0.0700698	Q8BK67	Rcc2	Protein RCC2
	0.285243	0.00145114	Q8BPU7	Elmo1	Engulfment and cell motility protein 1
	0.282585	-0.058942	Q9D2V7	Coro7	Coronin-7
	0.281439	0.334311	Q61249	Igbp1	Immunoglobulin-binding protein 1
	0.279426	-0.214899	Q6P5U7	Nwd2	NACHT and WD repeat domain-containing protein 2
	0.279302	0.132527	Q7TNV0	Dek	Protein DEK
	0.27462	0.387272	Q66GT5	Ptpmt1	Phosphatidylglycerophosphatase and protein-tyrosine phosphatase 1
	0.271202	0.67294	O35218	Cpsf2	Cleavage and polyadenylation specificity factor subunit 2
	0.266664	0.118683	Q80VL1	Tdrkh	Tudor and KH domain-containing protein
	0.261515	0.259654	Q9QZ23	Nfu1	NFU1 iron-sulfur cluster scaffold homolog, mitochondrial
	0.259471	-0.186205	Q9QUI1	Fam89b	Leucine repeat adapter protein 25
	0.254885	-0.398992	Q8K4M5	Commd1	COMM domain-containing protein 1
	0.251501	0.393515	Q9ER88	Dap3	Small ribosomal subunit protein mS29
	0.249385	0.289069	Q9WVL0	Gstz1	Maleylacetoacetate isomerase
	0.248271	-0.496664	Q8BHL8	Psmf1	Proteasome inhibitor PI31 subunit
	0.247303	0.564419	Q61733	Mrps31	Small ribosomal subunit protein mS31
	0.246668	-0.401885	Q9D902	Gtf2e2	General transcription factor IIE subunit 2
	0.246576	0.717738	Q9CQ40	Mrpl49	Large ribosomal subunit protein mL49
	0.245855	0.357716	P36552	Cpox	Oxygen-dependent coproporphyrinogen-III oxidase, mitochondrial
	0.22585	0.265629	P62320	Snrpd3	Small nuclear ribonucleoprotein Sm D3
	0.209817	0.317777	Q3UUI3	Them4	Acyl-coenzyme A thioesterase THEM4
	0.196816	0.609316	Q9Z1P6	Ndufa7	NADH dehydrogenase [ubiquinone] 1 alpha subcomplex subunit 7
	0.194526	0.495123	Q9D051	Pdhb	Pyruvate dehydrogenase E1 component subunit beta, mitochondrial
	0.190774	0.273879	Q8BHF7	Pgs1	CDP-diacylglycerol--glycerol-3-phosphate 3-phosphatidyltransferase, mitochondrial
	0.190356	0.438286	Q8JZK9	Hmgcs1	Hydroxymethylglutaryl-CoA synthase, cytoplasmic
	0.18618	0.472743	Q8QZT1	Acat1	Acetyl-CoA acetyltransferase, mitochondrial
	0.182326	-0.314885	Q9JM52	Mink1	Misshapen-like kinase 1
	0.179091	0.485971	Q9DCJ5	Ndufa8	NADH dehydrogenase [ubiquinone] 1 alpha subcomplex subunit 8
	0.178432	0.306242	Q91VA7	Idh3b	Isocitrate dehydrogenase [NAD] subunit, mitochondrial
	0.176024	0.524819	Q9Z2Q5	Mrpl40	Large ribosomal subunit protein mL40
	0.170055	0.466903	Q7TMF3	Ndufa12	NADH dehydrogenase [ubiquinone] 1 alpha subcomplex subunit 12
	0.165972	0.395175	Q8BMF3	Me3	NADP-dependent malic enzyme, mitochondrial
	0.165705	0.446999	Q8BMF4	Dlat	Dihydrolipoyllysine-residue acetyltransferase component of pyruvate dehydrogenase complex, mitochondrial
	0.165619	-0.4679	Q3TCJ1	Abraxas2	BRISC complex subunit Abraxas 2
	0.165456	0.311831	Q99JF5	Mvd	Diphosphomevalonate decarboxylase
	0.158965	0.401228	Q9CQJ8	Ndufb9	NADH dehydrogenase [ubiquinone] 1 beta subcomplex subunit 9
	0.158892	-0.445079	O89086	Rbm3	RNA-binding protein 3
	0.156327	0.384036	P05202	Got2	Aspartate aminotransferase, mitochondrial
	0.153486	-0.31968	Q61024	Asns	Asparagine synthetase [glutamine-hydrolyzing]
	0.149822	0.329572	Q9CQX8	Kgd4	Alpha-ketoglutarate dehydrogenase component 4
	0.148598	0.717087	Q9CZ83	Mrpl55	Large ribosomal subunit protein mL55
	0.148501	-0.388509	Q6PGH0	Ubtd2	Ubiquitin domain-containing protein 2
	0.14833	0.365435	Q9CPQ8	Atp5mg	ATP synthase subunit g, mitochondrial
	0.147664	0.618268	Q91VD9	Ndufs1	NADH-ubiquinone oxidoreductase 75 kDa subunit, mitochondrial
	0.143308	-0.337473	P28798	Grn	Progranulin
	0.142322	0.318577	Q9CQA3	Sdhb	Succinate dehydrogenase [ubiquinone] iron-sulfur subunit, mitochondrial
	0.142156	0.352643	Q99KI0	Aco2	Aconitate hydratase, mitochondrial
	0.139756	0.333581	Q04519	Smpd1	Sphingomyelin phosphodiesterase
	0.139114	0.538372	P19536	Cox5b	Cytochrome c oxidase subunit 5B, mitochondrial
	0.136849	0.434881	Q6PB66	Lrpprc	Leucine-rich PPR motif-containing protein, mitochondrial
	0.134729	0.298765	Q9D1P0	Mrpl13	Large ribosomal subunit protein uL13m
	0.132885	0.505172	Q9DCS9	Ndufb10	NADH dehydrogenase [ubiquinone] 1 beta subcomplex subunit 10
	0.129884	0.525343	Q9DC69	Ndufa9	NADH dehydrogenase [ubiquinone] 1 alpha subcomplex subunit 9, mitochondrial
	0.12982	-0.474422	P54726	Rad23a	UV excision repair protein RAD23 homolog A
	0.129779	0.478304	Q91YT0	Ndufv1	NADH dehydrogenase [ubiquinone] flavoprotein 1, mitochondrial
	0.12148	-2.22067	Q91YH6	Atp6v1b1	V-type proton ATPase subunit B, kidney isoform
	0.119579	-0.499585	Q8VHC3	Selenom	Selenoprotein M
	0.119463	0.25275	Q8BP67	Rpl24	Large ribosomal subunit protein eL24
	0.119053	-0.492177	P46414	Cdkn1b	Cyclin-dependent kinase inhibitor 1B
	0.118368	0.307284	P17918	Pcna	Proliferating cell nuclear antigen
	0.117515	0.613379	Q9D964	Gatm	Glycine amidinotransferase, mitochondrial
	0.114719	0.519873	P56391	Cox6b1	Cytochrome c oxidase subunit 6B1
	0.114308	0.416946	P08249	Mdh2	Malate dehydrogenase, mitochondrial
	0.112435	0.250178	O08749	Dld	Dihydrolipoyl dehydrogenase, mitochondrial
	0.111539	0.517148	Q8BK72	Mrps27	Small ribosomal subunit protein mS27
	0.109873	0.39404	Q8BFR5	Tufm	Elongation factor Tu, mitochondrial
	0.108751	-0.39041	Q9CXR1	Dhrs7	Dehydrogenase/reductase SDR family member 7
	0.107937	-0.300345	O09131	Gsto1	Glutathione S-transferase omega-1
	0.105128	0.51764	Q9D6J6	Ndufv2	NADH dehydrogenase [ubiquinone] flavoprotein 2, mitochondrial
	0.104812	0.400361	Q80Y14	Glrx5	Glutaredoxin-related protein 5, mitochondrial
	0.104191	0.484689	P35486	Pdha1	Pyruvate dehydrogenase E1 component subunit alpha, somatic form, mitochondrial
	0.104089	0.472818	Q80XN0	Bdh1	D-beta-hydroxybutyrate dehydrogenase, mitochondrial
	0.101596	0.361297	B2RXT3	Ogdhl	oxoglutarate dehydrogenase
	0.100369	-0.767669	Q3UYG8	Macrod2	ADP-ribose glycohydrolase MACROD2
	0.100187	0.313529	Q8R071	Itpka	Inositol-trisphosphate 3-kinase A
	0.0986862	0.438262	Q3UHB1	Nt5dc3	5'-nucleotidase domain-containing protein 3
	0.0934764	0.309191	P56382	Atp5f1e	ATP synthase subunit epsilon, mitochondrial
	0.0903218	-0.445754	Q9JIG7	Ccdc22	Coiled-coil domain-containing protein 22
	0.089399	0.382755	P12787	Cox5a	Cytochrome c oxidase subunit 5A, mitochondrial
	0.0883286	0.948952	Q9D338	Mrpl19	Large ribosomal subunit protein bL19m
	0.0859511	0.422207	Q9D855	Uqcrb	Cytochrome b-c1 complex subunit 7
	0.0849296	0.383438	P30275	Ckmt1	Creatine kinase U-type, mitochondrial
	0.0799403	0.285504	Q9Z0X1	Aifm1	Apoptosis-inducing factor 1, mitochondrial
	0.0798195	0.350976	Q91VR2	Atp5f1c	ATP synthase subunit gamma, mitochondrial
	0.0764972	-0.255772	O54781	Srpk2	SRSF protein kinase 2
	0.0761733	0.428398	Q9CQF0	Mrpl11	Large ribosomal subunit protein uL11m
	0.0725142	-0.26269	Q8C078	Camkk2	Calcium/calmodulin-dependent protein kinase kinase 2
	0.0707575	0.333559	Q9Z2I9	Sucla2	Succinate--CoA ligase [ADP-forming] subunit beta, mitochondrial
	0.0689391	0.310403	P56480	Atp5f1b	ATP synthase subunit beta, mitochondrial
	0.0683852	0.373647	Q9DB77	Uqcrc2	Cytochrome b-c1 complex subunit 2, mitochondrial
	0.0675609	0.35212	Q99LP6	Grpel1	GrpE protein homolog 1, mitochondrial
	0.0668096	0.528886	Q9DCT2	Ndufs3	NADH dehydrogenase [ubiquinone] iron-sulfur protein 3, mitochondrial
	0.066457	0.41431	Q9CZU6	Cs	Citrate synthase, mitochondrial
	0.0616509	0.283393	Q9D0K2	Oxct1	Succinyl-CoA:3-ketoacid coenzyme A transferase 1, mitochondrial
	0.0587271	0.535329	Q9CQE1	Nipsnap3b	Protein NipSnap homolog 3B
	0.0548498	0.421398	Q03517	Scg2	Secretogranin-2
	0.0545383	0.445181	O88998	Olfm1	Noelin
	0.0535089	-0.346893	Q8CIN6	Celf3	CUGBP Elav-like family member 3
	0.0516126	0.314648	P97450	Atp5pf	ATP synthase-coupling factor 6, mitochondrial
	0.0512177	0.376388	Q9CZ13	Uqcrc1	Cytochrome b-c1 complex subunit 1, mitochondrial
	0.0507472	0.263077	Q9QXA5	Lsm4	U6 snRNA-associated Sm-like protein LSm4
	0.0506797	0.41709	Q9CQ75	Ndufa2	NADH dehydrogenase [ubiquinone] 1 alpha subcomplex subunit 2
	0.0503969	0.404283	Q91WD5	Ndufs2	NADH dehydrogenase [ubiquinone] iron-sulfur protein 2, mitochondrial
	0.0499031	0.272395	Q8BTG7	Ndrg4	Protein NDRG4
	0.0457174	-0.301823	Q9DCA2	Mrps11	Small ribosomal subunit protein uS11m
	0.0443823	0.528294	Q9D1I6	Mrpl14	Large ribosomal subunit protein uL14m
	0.0422954	0.57673	Q9CQE3	Mrps17	Small ribosomal subunit protein uS17m
	0.0385744	0.290206	Q9JI11	Stk4	Serine/threonine-protein kinase 4
	0.0379711	0.318664	Q6ZWV7	Rpl35	Large ribosomal subunit protein uL29
	0.0373392	-0.307918	Q3UTJ2	Sorbs2	Sorbin and SH3 domain-containing protein 2
	0.0370414	-0.500337	Q9WUU7	Ctsz	Cathepsin Z
	0.036677	0.347413	Q9D6R2	Idh3a	Isocitrate dehydrogenase [NAD] subunit alpha, mitochondrial
	0.0351042	-0.255579	Q8VBW6	Nae1	NEDD8-activating enzyme E1 regulatory subunit
	0.0345855	0.350858	Q14C51	Ptcd3	Small ribosomal subunit protein mS39
	0.0344669	0.2629	P67778	Phb1	Prohibitin 1
	0.0328696	-0.354034	Q61361	Bcan	Brevican core protein
	0.032579	0.343295	Q9DB20	Atp5po	ATP synthase subunit O, mitochondrial
	0.0323683	0.342064	Q8BIP0	Dars2	Aspartate--tRNA ligase, mitochondrial
	0.0301265	0.36382	Q9D2G2	Dlst	Dihydrolipoyllysine-residue succinyltransferase component of 2-oxoglutarate dehydrogenase complex, mitochondrial
	0.0296636	-1.27858	Q9DB26	Phyhd1	Phytanoyl-CoA dioxygenase domain-containing protein 1
	0.0270575	-0.26904	P01942	Hba	Hemoglobin subunit alpha
	0.0246199	-0.666481	Q8BXR9	Osbpl6	Oxysterol-binding protein-related protein 6
	0.024392	0.38094	Q8R180	Ero1a	ERO1-like protein alpha
	0.0213113	0.339254	Q03265	Atp5f1a	ATP synthase subunit alpha, mitochondrial
	0.0174658	-0.326519	Q9EQ80	Nif3l1	NIF3-like protein 1
	0.0137929	0.250408	Q9JLZ3	Auh	Methylglutaconyl-CoA hydratase, mitochondrial
	0.0104039	-0.391901	Q9DC53	Cpne8	Copine-8
	0.00826564	-1.42466	O88325	Naglu	Alpha-N-acetylglucosaminidase
	0.00764879	-0.455271	Q8VD66	Abhd4
	0.00716029	0.415504	Q9DC50	Crot	Peroxisomal carnitine O-octanoyltransferase
	0.00455393	0.268079	Q91ZA3	Pcca	Propionyl-CoA carboxylase alpha chain, mitochondrial
	0.0041916	0.375498	Q9DC70	Ndufs7	NADH dehydrogenase [ubiquinone] iron-sulfur protein 7, mitochondrial
	0.00340739	-0.379349	O89023	Tpp1	Tripeptidyl-peptidase 1
	0.00291384	0.347763	Q6PE15	Abhd10	Palmitoyl-protein thioesterase ABHD10, mitochondrial
	-0.000707303	-0.434736	Q91YJ3	Thyn1	Thymocyte nuclear protein 1
	-0.00157202	-0.326958	P53996	Cnbp	CCHC-type zinc finger nucleic acid binding protein
	-0.00329963	-0.271613	Q99LB6	Mat2b	Methionine adenosyltransferase 2 subunit beta
	-0.00353332	-0.29031	Q9ER72	Cars1	Cysteine--tRNA ligase, cytoplasmic
	-0.00386905	0.262701	P06151	Ldha	L-lactate dehydrogenase A chain
	-0.00429035	0.401065	P20108	Prdx3	Thioredoxin-dependent peroxide reductase, mitochondrial
	-0.0083747	0.324404	P63038	Hspd1	60 kDa heat shock protein, mitochondrial
	-0.00899013	-0.253957	Q8CAA7	Pgm2l1	Glucose 1,6-bisphosphate synthase
	-0.0128707	0.632556	Q8BFP9	Pdk1	[Pyruvate dehydrogenase
	-0.0132665	0.260651	P70404	Idh3g	Isocitrate dehydrogenase [NAD] subunit gamma 1, mitochondrial
	-0.0171847	-0.395002	Q7TPR4	Actn1	Alpha-actinin-1
	-0.0188348	-0.390576	Q3UR70	Tgfbrap1	Transforming growth factor-beta receptor-associated protein 1
	-0.0219948	-0.333968	Q9QUR7	Pin1	Peptidyl-prolyl cis-trans isomerase NIMA-interacting 1
	-0.0311697	-0.330052	Q8BG18	Necab1	N-terminal EF-hand calcium-binding protein 1
	-0.033682	-0.335031	O70305	Atxn2	Ataxin-2
	-0.034567	0.289666	Q3TBW2	Mrpl10	Large ribosomal subunit protein uL10m
	-0.0380325	-0.281315	P15105	Glul	Glutamine synthetase
	-0.0395615	-0.412904	Q9DBT5	Ampd2	AMP deaminase 2
	-0.0435331	-0.335537	Q3TLI0	Trappc10	Trafficking protein particle complex subunit 10
	-0.0459556	-0.304829	Q8BGQ7	Aars1	Alanine--tRNA ligase, cytoplasmic
	-0.0470261	-0.400494	Q3UH66	Wnk2	Serine/threonine-protein kinase WNK2
	-0.0472016	-0.364284	Q3U5Q7	Cmpk2	UMP-CMP kinase 2, mitochondrial
	-0.0490846	-0.343767	Q9JHG6	Rcan1	Calcipressin-1
	-0.0501617	-0.345481	Q8R361	Rab11fip5	Rab11 family-interacting protein 5
	-0.0502462	-0.510316	Q99KC8	Vwa5a	von Willebrand factor A domain-containing protein 5A
	-0.0536999	0.411995	Q06185	Atp5me	ATP synthase subunit e, mitochondrial
	-0.0648163	0.551515	Q9CPU2	Ndufb2	NADH dehydrogenase [ubiquinone] 1 beta subcomplex subunit 2, mitochondrial
	-0.065689	-0.903595	Q8VCC9	Spon1	Spondin-1
	-0.0677663	0.413839	Q9DCU6	Mrpl4	Large ribosomal subunit protein uL4m
	-0.0700754	-0.501992	Q9WVB4	Slit3	Slit homolog 3 protein
	-0.072793	-0.320034	Q9JM14	Nt5c	5'
	-0.075422	0.36043	Q9CYR0	Ssbp1	Single-stranded DNA-binding protein, mitochondrial
	-0.0766941	-0.405993	Q8BH04	Pck2	Phosphoenolpyruvate carboxykinase [GTP], mitochondrial
	-0.0790334	-0.262304	Q6ZPQ6	Pitpnm2	Membrane-associated phosphatidylinositol transfer protein 2
	-0.0821443	-0.257508	Q8VDD5	Myh9	Myosin-9
	-0.0831435	0.336451	P08551	Nefl	Neurofilament light polypeptide
	-0.0842912	-0.266504	Q9WTX6	Cul1	Cullin-1
	-0.0883579	-0.932926	Q80X90	Flnb	Filamin-B
	-0.088369	-0.290058	Q9DAW6	Prpf4	U4/U6 small nuclear ribonucleoprotein Prp4
	-0.0886347	-0.350755	P49586	Pcyt1a	Choline-phosphate cytidylyltransferase A
	-0.0894175	-0.502931	P63248	Pkia	cAMP-dependent protein kinase inhibitor alpha
	-0.0944477	0.5144	Q9CQR6	Ppp6c	Serine/threonine-protein phosphatase 6 catalytic subunit
	-0.0948911	0.374245	Q9QZH6	Ecsit	Evolutionarily conserved signaling intermediate in Toll pathway, mitochondrial
	-0.0969491	-0.250863	Q9QXS1	Plec	Plectin
	-0.0970952	0.429363	Q9D3D9	Atp5f1d	ATP synthase subunit delta, mitochondrial
	-0.0981505	-0.27865	Q99K51	Pls3	Plastin-3
	-0.0998741	-0.561404	O08709	Prdx6	Peroxiredoxin-6
	-0.101875	-0.264355	Q8R5H6	Wasf1	Actin-binding protein WASF1
	-0.107095	-0.313312	Q9Z268	Rasal1	RasGAP-activating-like protein 1
	-0.111889	-0.402221	Q9DB29	Iah1	Isoamyl acetate-hydrolyzing esterase 1 homolog
	-0.11854	-0.279902	Q9WUK2	Eif4h	Eukaryotic translation initiation factor 4H
	-0.118673	0.359958	P50096	Impdh1	Inosine-5'-monophosphate dehydrogenase 1
	-0.118927	0.300864	Q8K2Y7	Mrpl47	Large ribosomal subunit protein uL29m
	-0.119914	-0.604492	Q62417	Sorbs1	Sorbin and SH3 domain-containing protein 1
	-0.12101	-0.474969	Q3UJP5	Cfap418	Cilia- and flagella-associated protein 418
	-0.125032	-0.272498	Q9CRA5	Golph3	Golgi phosphoprotein 3
	-0.128052	-0.354396	Q91V76		Ester hydrolase C11orf54 homolog
	-0.130465	-0.484673	Q9D4C9	Clvs1	Clavesin-1
	-0.146739	-0.450009	Q8CI43	Myl6b	Myosin light chain 6B
	-0.150161	-0.32461	A0A0N4SUI7	Nbdy	Negative regulator of P-body association
	-0.152661	0.31559	Q8VDC0	Lars2	Probable leucine--tRNA ligase, mitochondrial
	-0.152881	-0.390533	Q8VHJ5	Mark1	Serine/threonine-protein kinase MARK1
	-0.153904	-0.416246	Q9ERT9	Ppp1r1a	Protein phosphatase 1 regulatory subunit 1A
	-0.15619	-0.592101	P48036	Anxa5	Annexin A5
	-0.16031	-0.297297	Q9QYC0	Add1	Alpha-adducin
	-0.161575	-0.27144	Q9ES97	Rtn3	Reticulon-3
	-0.162923	-0.409271	Q80TY0	Fnbp1	Formin-binding protein 1
	-0.164721	-0.428205	P52760	Rida	2-iminobutanoate/2-iminopropanoate deaminase
	-0.16893	-0.335149	Q5ND34	Wdr81	WD repeat-containing protein 81
	-0.171137	-0.424371	Q4KUS2	Unc13a	Protein unc-13 homolog A
	-0.173725	-0.503643	P16045	Lgals1	Galectin-1
	-0.182555	-0.801462	Q8BTM8	Flna	Filamin-A
	-0.191482	-0.365964	P58742	Aaas	Aladin
	-0.195782	-0.490788	Q06890	Clu	Clusterin
	-0.196489	-0.259218	Q80Z38	Shank2	SH3 and multiple ankyrin repeat domains protein 2
	-0.213595	-0.563506	P07356	Anxa2	Annexin A2
	-0.213783	-0.267373	Q9QYB8	Add2	Beta-adducin
	-0.214863	-0.306124	Q99NB8	Ubqln4	Ubiquilin-4
	-0.215811	-0.31629	E9Q735	Ube4a	Ubiquitin conjugation factor E4 A
	-0.217947	-0.46162	Q9CRB6	Tppp3	Tubulin polymerization-promoting protein family member 3
	-0.220324	-0.278789	Q9QZM0	Ubqln2	Ubiquilin-2
	-0.230122	0.45335	O35143	Atp5if1	ATPase inhibitor, mitochondrial
	-0.237046	-0.649412	Q8CC35	Synpo	Synaptopodin
	-0.239531	-0.38288	Q8R1N4	Nudcd3	NudC domain-containing protein 3
	-0.239648	-1.02019	E9QA15	Cald1	Caldesmon 1
	-0.239794	0.293653	Q8K1A6	Cc2d1a	Coiled-coil and C2 domain-containing protein 1A
	-0.241809	-0.376945	P10649	Gstm1	Glutathione S-transferase Mu 1
	-0.247407	-0.364523	Q8K010	Oplah	5-oxoprolinase
	-0.248342	-0.423443	P27546	Map4	Microtubule-associated protein 4
	-0.254042	-0.469756	Q91VR8	Brk1	Protein BRICK1
	-0.255825	-0.711772	Q80UY2	Kcmf1	E3 ubiquitin-protein ligase KCMF1
	-0.266244	-0.371814	P28653	Bgn	Biglycan
	-0.269112	0.264242	Q9D6Y9	Gbe1	1,4-alpha-glucan-branching enzyme
	-0.270804	-0.0785736	Q99MU3	Adar	Double-stranded RNA-specific adenosine deaminase
	-0.27094	-0.0990184	Q91ZZ3	Sncb	Beta-synuclein
	-0.274299	0.0302856	Q3TMH2	Scrn3	Secernin-3
	-0.277188	0.0580596	Q80WQ2	Vac14	Protein VAC14 homolog
	-0.280861	-0.272474	Q8R050	Gspt1	Eukaryotic peptide chain release factor GTP-binding subunit ERF3A
	-0.284	0.0189992	Q8R123	Flad1	FAD synthase
	-0.286939	-0.184482	Q9DCR2	Ap3s1	AP-3 complex subunit sigma-1
	-0.28733	-0.100583	Q9DCM0	Ethe1	Persulfide dioxygenase ETHE1, mitochondrial
	-0.288273	-0.486678	Q7M6Y3	Picalm	Phosphatidylinositol-binding clathrin assembly protein
	-0.299561	-0.374195	Q78YZ6	Scoc	Short coiled-coil protein
	-0.302365	0.295252	Q62393	Tpd52	Tumor protein D52
	-0.312619	-0.422183	Q05A62	Dnal1	Dynein axonemal light chain 1
	-0.313233	-0.304588	O70310	Nmt1	Glycylpeptide N-tetradecanoyltransferase 1
	-0.32181	-0.0958997	Q922J3	Clip1	CAP-Gly domain-containing linker protein 1
	-0.331606	0.0940282	D3YZU1	Shank1	SH3 and multiple ankyrin repeat domains protein 1
	-0.335605	-0.202892	Q3UGS4	Mcrip1	Mapk-regulated corepressor-interacting protein 1
	-0.338841	-0.37207	Q8BL65	Ablim2	Actin-binding LIM protein 2
	-0.351943	-0.0116413	Q8BYN5	Fsd1l	FSD1-like protein
	-0.355422	-0.660621	Q8CG48	Smc2	Structural maintenance of chromosomes protein 2
	-0.366255	-0.17644	P60824	Cirbp	Cold-inducible RNA-binding protein
	-0.369312	-0.679083	Q68ED7	Crtc1	CREB-regulated transcription coactivator 1
	-0.369571	-0.672586	P03995	Gfap	Glial fibrillary acidic protein
	-0.378192	-0.00695735	Q9D7A8	Armc1	Armadillo repeat-containing protein 1
	-0.3813	-0.0133015	P16254	Srp14	Signal recognition particle 14 kDa protein
	-0.382561	-0.620647	Q8BNW9	Kbtbd11	Kelch repeat and BTB domain-containing protein 11
	-0.423318	-0.35375	Q8R2K1	Fuom	Fucose mutarotase
	-0.435356	-0.661119	P20357	Map2	Microtubule-associated protein 2
	-0.437847	0.233738	Q61136	Prp4k	Serine/threonine-protein kinase PRP4 homolog
	-0.447797	-0.572637	Q58A65	Spag9	C-Jun-amino-terminal kinase-interacting protein 4
	-0.483175	-0.539088	A2AG50	Map7d2	MAP7 domain-containing protein 2
	-0.494735	-0.64757	Q80X50	Ubap2l	Ubiquitin-associated protein 2-like
	-0.495739	-1.52222	E9Q616	Ahnak	AHNAK nucleoprotein
	-0.49646	0.065202	Q8CG72	Adprs	ADP-ribosylhydrolase ARH3
	-0.498726	-0.479023	Q7TQH0	Atxn2l	Ataxin-2-like protein
	-0.507206	-0.359209	Q9CQ02	Commd4	COMM domain-containing protein 4
	-0.508492	-0.424739	P97783	Mllt11	Protein AF1q
	-0.52125	-0.497926	Q8C2Q3	Rbm14	RNA-binding protein 14
	-0.53173	0.413078	Q80XK6	Atg2b	Autophagy-related protein 2 homolog B
	-0.533235	-0.815143	Q8CCT4	Tceal5	Transcription elongation factor A protein-like 5
	-0.541103	-0.188776	Q8JZP2	Syn3	Synapsin-3
	-0.543817	0.444256	O54692	Zw10	Centromere/kinetochore protein zw10 homolog
	-0.56883	-0.698877	Q5DU25	Iqsec2	IQ motif and SEC7 domain-containing protein 2
	-0.577356	-0.464574	G3XA57	Rab11fip2	Rab11 family-interacting protein 2
	-0.590956	-0.445606	Q8BTI8	Srrm2	Serine/arginine repetitive matrix protein 2
	-0.598521	-0.228841	P02535	Krt10	Keratin, type I cytoskeletal 10
	-0.605995	-0.146642	O88668	Creg1	Protein CREG1
	-0.625916	-1.01154	P60761	Nrgn	Neurogranin
	-0.702491	0.225048	Q9JKN6	Nova1	RNA-binding protein Nova-1
	-0.727539	-0.520373	Q6A068	Cdc5l	Cell division cycle 5-like protein
	-0.731446	0.126691	Q8R1T1	Chmp7	Charged multivesicular body protein 7
	-1.2925	0.102116	P62307	Snrpf	Small nuclear ribonucleoprotein F

## Sheet: IMP-1088 treatment experiment
	Proteins displaying cLTP-induced differential enrichment in the high density membrane Fraction
	cLTP Vehicle log2 Fold change	cLTP IMP-1088 log2 Fold change	Accession	Gene Name	Protein names	Trans-membrane Domain	Uniprot Lipidation Annotation
	-1.93523	-1.62022	P97792	Cxadr	Coxsackievirus and adenovirus receptor homolog	Yes	S-palmitoyl cysteine
	-0.734602	-0.233477	P21278	Gna11	Guanine nucleotide-binding protein subunit alpha-11		S-palmitoyl cysteine
	0.361769	2.20302	P50153	Gng4	Guanine nucleotide-binding protein G		S-geranylgeranyl cysteine
	0.257542	0.286684	P61027	Rab10	Ras-related protein Rab-10		S-geranylgeranyl cysteine
	1.41218	0.203181	P62748	Hpcal1	Hippocalcin-like protein 1		N-myristoyl glycine
	0.746941	0.2125	O70443	Gnaz	Guanine nucleotide-binding protein G		N-myristoyl glycine
	0.423873	0.341868	Q91X97	Ncald	Neurocalcin-delta		N-myristoyl glycine
	-0.688091	0.387447	Q9JJK2	Lancl2	LanC-like protein 2		N-myristoyl glycine
	-0.761051	-0.0621084	Q9CQ22	Lamtor1	Ragulator complex protein LAMTOR1		N-myristoyl glycine
	-0.808738	-1.41472	Q5SSH7	Zzef1	Zinc finger ZZ-type and EF-hand domain-containing protein 1		N-myristoyl glycine
	0.0141969	0.26217	P13595	Ncam1	Neural cell adhesion molecule 1	Yes	GPI-anchor amidated serine
	0.628591	0.196933	Q9R087	Gpc6	Glypican-6		GPI-anchor amidated serine
	0.225343	0.255853	P12960	Cntn1	Contactin-1		GPI-anchor amidated serine
	1.44587	0.0886904	Q9CQU3	Rer1	Protein RER1	Yes
	1.31422	0.00322997	E9Q401	Ryr2	Ryanodine receptor 2	Yes
	1.26894	0.299761	Q09143	Slc7a1	High affinity cationic amino acid transporter 1	Yes
	1.19994	0.351613	Q8BGS7	Cept1	Choline/ethanolaminephosphotransferase 1	Yes
	0.900988	-0.230567	Q9D710	Tmx2	Thioredoxin-related transmembrane protein 2	Yes
	0.845817	0.990296	Q922P8	Tmem132a	Transmembrane protein 132A	Yes
	0.799025	-0.38556	Q9WU60	Atrn	Attractin	Yes
	0.798531	-0.387457	O35405	Pld3	5'-3' exonuclease PLD3	Yes
	0.797479	0.563069	Q810U3	Nfasc	Neurofascin	Yes
	0.703215	-0.0218272	Q9D1T0	Lingo1	Leucine-rich repeat and immunoglobulin-like domain-containing nogo receptor-interacting protein 1	Yes
	0.701522	0.279806	Q8BYM5	Nlgn3	Neuroligin-3	Yes
	0.620286	-0.0337469	Q9DBG6	Rpn2	Dolichyl-diphosphooligosaccharide--protein glycosyltransferase subunit 2	Yes
	0.572218	0.234847	O35316	Slc6a6	Sodium- and chloride-dependent taurine transporter	Yes
	0.549906	-0.10421	Q6NS82	Retreg2	Reticulophagy regulator 2	Yes
	0.489683	-0.0804572	P28660	Nckap1	Nck-associated protein 1	Yes
	0.375039	0.0339048	Q8K2C9	Hacd3	Very-long-chain (3R)-3-hydroxyacyl-CoA dehydratase 3	Yes
	0.24781	-0.436127	Q8BFZ9	Erlin2	Erlin-2	Yes
	0.187215	0.858364	P15379	Cd44	CD44 antigen	Yes
	-0.0612396	1.15695	Q80TR1	Adgrl1	Adhesion G protein-coupled receptor L1	Yes
	-0.087967	-0.339723	P15209	Ntrk2	BDNF/NT-3 growth factors receptor	Yes
	-0.10106	-0.607638	P55096	Abcd3	ATP-binding cassette sub-family D member 3	Yes
	-0.149342	-1.22221	P35438	Grin1	Glutamate receptor ionotropic, NMDA 1	Yes
	-0.169769	-0.851388	Q9CY27	Tecr	Very-long-chain enoyl-CoA reductase	Yes
	-0.190172	-1.10869	Q9CYN2	Spcs2	Signal peptidase complex subunit 2	Yes
	-0.266906	-0.342722	O35114	Scarb2	Lysosome membrane protein 2	Yes
	-0.332556	-0.375839	Q9JHZ2	Ankh	Mineralization regulator ANKH	Yes
	-0.401158	-1.3504	Q8VEK0	Tmem30a	Cell cycle control protein 50A	Yes
	-0.824415	0.767825	Q8BH59	Slc25a12	Electrogenic aspartate/glutamate antiporter SLC25A12, mitochondrial	Yes
	-0.895973	0.770021	Q9D023	Mpc2	Mitochondrial pyruvate carrier 2	Yes
	-0.947755	-0.631904	Q8K209	Adgrg1	Adhesion G-protein coupled receptor G1	Yes
	-1.16591	-1.04304	Q921L3	Tmco1	Calcium load-activated calcium channel	Yes
	-1.47572	-0.690998	P31648	Slc6a1	Sodium- and chloride-dependent GABA transporter 1	Yes
	1.84936	-0.167069	Q8CI71	Vps50	Syndetin
	1.6766	-0.426869	Q9CPQ8	Atp5mg	ATP synthase subunit g, mitochondrial
	1.61881	-0.376129	Q9CQV8	Ywhab	14-3-3 protein beta/alpha
	1.46026	0.650938	Q9WTM5	Ruvbl2	RuvB-like 2
	1.44802	-0.14284	Q9Z140	Cpne6	Copine-6
	1.32346	0.376965	O35129	Phb2	Prohibitin-2
	1.29761	-0.481682	Q62086	Pon2	Serum paraoxonase/arylesterase 2
	1.29255	0.53065	Q3UJB0	Sf3b2	Splicing factor 3B subunit 2
	1.12493	-0.131069	Q8BK63	Csnk1a1	Casein kinase I isoform alpha
	0.974462	0.283564	P00493	Hprt1	Hypoxanthine-guanine phosphoribosyltransferase
	0.94816	0.0452158	Q8VD75	Hip1	Huntingtin-interacting protein 1
	0.908539	0.0852853	Q3V1M1	Igsf10	Immunoglobulin superfamily member 10
	0.903638	0.0162464	P57722	Pcbp3	Poly(rC)-binding protein 3
	0.903516	-0.332176	Q8BJU0	Sgta	Small glutamine-rich tetratricopeptide repeat-containing protein alpha
	0.876033	0.216543	Q3TE80	2410002F23Rik	RIKEN cDNA 2410002F23 gene
	0.848126	-0.670962	P61982	Ywhag	14-3-3 protein gamma
	0.847389	0.602764	O08756	Hsd17b10	3-hydroxyacyl-CoA dehydrogenase type-2
	0.842782	-0.403005	P16460	Ass1	Argininosuccinate synthase
	0.83567	-0.0970264	Q9JKY0	Cnot9	CCR4-NOT transcription complex subunit 9
	0.825287	0.309562	P57784	Snrpa1	U2 small nuclear ribonucleoprotein A'
	0.812245	0.588761	Q8BWF0	Aldh5a1	Succinate-semialdehyde dehydrogenase, mitochondrial
	0.811874	-0.475356	Q9CR27	Washc3	WASH complex subunit 3
	0.795633	-0.124963	P26231	Ctnna1	Catenin alpha-1
	0.746945	-0.00596705	E9Q3L2	Pi4ka	Phosphatidylinositol 4-kinase alpha
	0.708841	0.10256	Q05920	Pc	Pyruvate carboxylase, mitochondrial
	0.689612	-1.03798	Q9JIG7	Ccdc22	Coiled-coil domain-containing protein 22
	0.670046	-0.488187	Q06138	Cab39	Calcium-binding protein 39
	0.652291	-0.272889	B1AUN2	Eif2b3	Translation initiation factor eIF2B subunit gamma
	0.645112	-0.130635	Q8BRF7	Scfd1	Sec1 family domain-containing protein 1
	0.617915	0.470546	P84104	Srsf3	Serine/arginine-rich splicing factor 3
	0.583882	-0.189888	Q6A0A9	FAM120A	Constitutive coactivator of PPAR-gamma-like protein 1
	0.579878	1.19344	O55042	Snca	Alpha-synuclein
	0.523395	-0.0495182	Q91VR2	Atp5f1c	ATP synthase subunit gamma, mitochondrial
	0.495093	0.235889	Q9QXV0	Pcsk1n	ProSAAS
	0.488177	0.296942	Q9QUR6	Prep	Prolyl endopeptidase
	0.486943	1.31468	Q61425	Hadh	Hydroxyacyl-coenzyme A dehydrogenase, mitochondrial
	0.476484	-0.229706	Q9Z1G3	Atp6v1c1	V-type proton ATPase subunit C 1
	0.457043	0.356999	Q9D0K2	Oxct1	Succinyl-CoA:3-ketoacid coenzyme A transferase 1, mitochondrial
	0.44284	0.141753	P08249	Mdh2	Malate dehydrogenase, mitochondrial
	0.438907	-0.171117	Q00612	G6pdx	Glucose-6-phosphate 1-dehydrogenase X
	0.428617	0.454752	Q8QZT1	Acat1	Acetyl-CoA acetyltransferase, mitochondrial
	0.427687	0.818943	Q9D1A2	Cndp2	Cytosolic non-specific dipeptidase
	0.423966	0.240136	O54774	Ap3d1	AP-3 complex subunit delta-1
	0.422724	0.303061	Q8CHC4	Synj1	Synaptojanin-1
	0.407794	1.22638	P38647	Hspa9	Stress-70 protein, mitochondrial
	0.405752	0.0081292	P22892	Ap1g1	AP-1 complex subunit gamma-1
	0.39194	0.358338	Q8VEH3	Arl8a	ADP-ribosylation factor-like protein 8A
	0.372769	-0.184613	Q9CZ30	Ola1	Obg-like ATPase 1
	0.356467	-0.00112456	Q9Z204	Hnrnpc	Heterogeneous nuclear ribonucleoproteins C1/C2
	0.356261	0.137459	Q3UMY5	Eml4	Echinoderm microtubule-associated protein-like 4
	0.330028	-0.213709	Q5NCF2	Trappc1	Trafficking protein particle complex subunit 1
	0.320745	0.0546853	Q920I9	Wdr7	WD repeat-containing protein 7
	0.297727	-1.25697	P51807	Dynlt1	Dynein light chain Tctex-type 1
	0.289157	0.107922	P09103	P4hb	Protein disulfide-isomerase
	0.276148	-0.0255051	Q9D8W5	Psmd12	26S proteasome non-ATPase regulatory subunit 12
	0.192037	0.694821	Q6P5F9	Xpo1	Exportin-1
	0.167827	1.01595	Q9EPK7	Xpo7	Exportin-7
	0.157606	-0.415423	P62889	Rpl30	Large ribosomal subunit protein eL30
	0.150317	-0.57117	Q7TNG5	Eml2	Echinoderm microtubule-associated protein-like 2
	0.134329	-0.466925	O70311	Nmt2	Glycylpeptide N-tetradecanoyltransferase 2
	0.0796071	1.01297	Q64727	Vcl	Vinculin
	0.0785544	1.40227	O35343	Kpna4	Importin subunit alpha-3
	0.0703338	0.652168	Q99PT1	Arhgdia	Rho GDP-dissociation inhibitor 1
	0.0400622	1.92709	Q11136	Pepd	Xaa-Pro dipeptidase
	0.030123	1.26352	O35215	Ddt	D-dopachrome decarboxylase
	0.0195738	1.10182	Q61792	Lasp1	LIM and SH3 domain protein 1
	0.00241439	0.900552	P68254	Ywhaq	14-3-3 protein theta
	-0.0212399	0.433818	Q61699	Hsph1	Heat shock protein 105 kDa
	-0.0317063	-0.451775	P26516	Psmd7	26S proteasome non-ATPase regulatory subunit 7
	-0.0317776	0.557364	P17182	Eno1	Alpha-enolase
	-0.0355707	0.354785	O88545	Cops6	COP9 signalosome complex subunit 6
	-0.0997711	0.71729	Q04519	Smpd1	Sphingomyelin phosphodiesterase
	-0.110752	0.493456	Q61316	Hspa4	Heat shock 70 kDa protein 4
	-0.113759	0.37488	Q9CYZ2	Tpd52l2	Tumor protein D54
	-0.130308	-0.558632	Q9D0R2	Tars1	Threonine--tRNA ligase 1, cytoplasmic
	-0.135586	-1.75222	Q9QZ88	Vps29	Vacuolar protein sorting-associated protein 29
	-0.140708	-0.483124	Q6NZJ6	Eif4g1	Eukaryotic translation initiation factor 4 gamma 1
	-0.162219	-0.525337	P61222	Abce1	ATP-binding cassette sub-family E member 1
	-0.19181	-1.02457	Q8VDP4	Ccar2	Cell cycle and apoptosis regulator protein 2
	-0.193104	0.269747	P56399	Usp5	Ubiquitin carboxyl-terminal hydrolase 5
	-0.196855	-0.285378	Q8CCB4	Vps53	Vacuolar protein sorting-associated protein 53 homolog
	-0.202767	-0.394608	P14206	Rpsa	Small ribosomal subunit protein uS2
	-0.211738	1.27891	P37804	Tagln	Transgelin
	-0.214058	0.826803	Q9WUK2	Eif4h	Eukaryotic translation initiation factor 4H
	-0.243021	-0.302075	Q8BHN3	Ganab	Neutral alpha-glucosidase AB
	-0.265092	-0.61925	Q9DCT1	Akr1e2	1,5-anhydro-D-fructose reductase
	-0.270372	-0.751223	Q7TT50	Cdc42bpb	Serine/threonine-protein kinase MRCK beta
	-0.270486	0.854295	Q91W89	Man2c1	Alpha-mannosidase 2C1
	-0.272592	-0.213595	Q62167	Ddx3x	ATP-dependent RNA helicase DDX3X
	-0.276196	-0.489562	P59108	Cpne2	Copine-2
	-0.281131	-0.518966	O55131	Septin7	Septin-7
	-0.282731	-0.863803	Q8R010	Aimp2	Aminoacyl tRNA synthase complex-interacting multifunctional protein 2
	-0.289854	0.346667	Q9D4H8	Cul2	Cullin-2
	-0.291212	-0.447652	P62897	Cycs	Cytochrome c, somatic
	-0.293111	-0.699962	Q9ERD7	Tubb3	Tubulin beta-3 chain
	-0.308343	-0.392055	Q3UHL1	Camkv	CaM kinase-like vesicle-associated protein
	-0.319706	-0.911901	F8VQC1	Srp72	Signal recognition particle subunit SRP72
	-0.327474	-0.291265	Q8C0C7	Farsa	Phenylalanine--tRNA ligase alpha subunit
	-0.328604	1.06956	P27546	Map4	Microtubule-associated protein 4
	-0.331585	-0.180714	P10630	Eif4a2	Eukaryotic initiation factor 4A-II
	-0.33367	0.583036	Q8K341	Atat1	Alpha-tubulin N-acetyltransferase 1
	-0.337944	-0.673932	Q2PFD7	Psd3	PH and SEC7 domain-containing protein 3
	-0.351015	-0.0118504	Q5XJY5	Arcn1	Coatomer subunit delta
	-0.364795	-0.285974	P39447	Tjp1	Tight junction protein 1
	-0.364816	-0.474702	Q8R317	Ubqln1	Ubiquilin-1
	-0.365581	0.874644	O55106	Strn	Striatin
	-0.368452	1.78913	Q99J45	Nrbp1	Nuclear receptor-binding protein
	-0.369053	0.0989231	Q6P1F6	Ppp2r2a	Serine/threonine-protein phosphatase 2A 55 kDa regulatory subunit B alpha isoform
	-0.385466	-0.481681	P62751	Rpl23a	Large ribosomal subunit protein uL23
	-0.40102	-0.535951	Q9WTX2	Prkra	Interferon-inducible double-stranded RNA-dependent protein kinase activator A
	-0.427412	-0.721563	Q8CHH9	Septin8	Septin-8
	-0.432703	-1.15378	P62827	Ran	GTP-binding nuclear protein Ran
	-0.436541	-0.3884	Q99M71	Epdr1	Mammalian ependymin-related protein 1
	-0.444539	-0.879042	Q9Z1X4	Ilf3	Interleukin enhancer-binding factor 3
	-0.448117	-1.36222	P97372	Psme2	Proteasome activator complex subunit 2
	-0.449138	-0.116086	Q7TMK9	Syncrip	Heterogeneous nuclear ribonucleoprotein Q
	-0.477037	-0.373135	P19324	Serpinh1	Serpin H1
	-0.482943	-0.498293	Q9R1P0	Psma4	Proteasome subunit alpha type-4
	-0.501566	-0.559055	Q9QYS9	Qki	KH domain-containing RNA-binding protein QKI
	-0.522052	0.0296454	Q9Z2H5	Epb41l1	Band 4.1-like protein 1
	-0.524378	1.24327	P62259	Ywhae	14-3-3 protein epsilon
	-0.538342	0.201347	P97461	Rps5	Small ribosomal subunit protein uS7
	-0.539544	1.12463	P11352	Gpx1	Glutathione peroxidase 1
	-0.635944	-0.397062	P28352	Apex1	DNA repair nuclease/redox regulator APEX1
	-0.63802	1.2577	P70698	Ctps1	CTP synthase 1
	-0.639572	-0.582122	P62082	Rps7	Small ribosomal subunit protein eS7
	-0.671267	0.960595	Q9Z0U1	Tjp2	Tight junction protein 2
	-0.674827	-1.10763	Q03517	Scg2	Secretogranin-2
	-0.677978	-0.0119795	Q9WTX6	Cul1	Cullin-1
	-0.718815	0.0168866	Q99KP6	Prpf19	Pre-mRNA-processing factor 19
	-0.725907	-0.0953169	P28658	Atxn10	Ataxin-10
	-0.790791	-1.00787	Q9JLJ2	Aldh9a1	4-trimethylaminobutyraldehyde dehydrogenase
	-0.802613	-0.606962	Q9Z268	Rasal1	RasGAP-activating-like protein 1
	-0.888833	-0.825888	Q61035	Hars1	Histidine--tRNA ligase, cytoplasmic
	-0.898531	0.278907	Q9JLI8	Sart3	Squamous cell carcinoma antigen recognized by T-cells 3
	-0.901076	1.51326	Q8BFY6	Pef1	Peflin
	-0.929656	-0.107466	Q9CZC8	Scrn1	Secernin-1
	-0.941105	0.830756	P63005	Pafah1b1	Platelet-activating factor acetylhydrolase IB subunit beta
	-0.959498	-0.528016	O54781	Srpk2	SRSF protein kinase 2
	-1.06279	-0.139424	O88653	Lamtor3	Ragulator complex protein LAMTOR3
	-1.07279	0.886808	Q6P1B1	Xpnpep1	Xaa-Pro aminopeptidase 1
	-1.10151	0.212789	Q8BGZ4	Cdc23	Cell division cycle protein 23 homolog
	-1.11726	0.957924	Q3THS6	Mat2a	S-adenosylmethionine synthase isoform type-2
	-1.14732	-0.817505	Q9WTT4	Atp6v1g2	V-type proton ATPase subunit G 2
	-1.20384	-0.705452	Q9CQH7	Btf3l4	Transcription factor BTF3 homolog 4
	-1.22762	1.24071	P62855	Rps26	Small ribosomal subunit protein eS26
	-1.3279	-1.14025	Q8BNU0	Armc6	Armadillo repeat-containing protein 6
	-1.34407	-2.55906	P70296	Pebp1	Phosphatidylethanolamine-binding protein 1

## Sheet: Legend
Legend for high density membrane proteomics experiments
Differentially expressed protein as determined using one way ANOVA.
p ≤ 0.05 and a displaying a Log2 cLTP induced fold change > 0.25 was considered significant.
Designation of protein lipidation or a transmembrane domain according to annotation in the Uniprot database.
	Increased high density membrane enrichment (> 0.25 log2 [cLTP / APV])
	Decreased high density membrane enrichment (> 0.25 log2 [cLTP / APV])
